# Supplementary material for: A genotyping by sequencing approach can disclose Apis mellifera population genomic information contained in honey environmental DNA
Source: Sci Rep. 2022 Nov 15;12:19541. doi: 10.1038/s41598-022-24101-z (PMC9666642; doi:10.1038/s41598-022-24101-z)
Supplement: Supplementary file 2 — Supplementary Information 2. [file 41598_2022_24101_MOESM2_ESM.xlsx]

## Sheet: Legend
Supplementary Table S1. Details about the 61 samples/specimens analysed by genotyping by sequencing. Sequencing statistics are included.
Supplementary Table S2. Details about the 121 A. mellifera SNPs included in the panel.
Supplementary Table S3. Details of the additional 450 honey bee samples genotyped by Henriques et al. [29] and of the 161 WGS datasets retrieved from the ENA resource.
Supplementary Table S4. Additional Apis mellifera DNA variants (no. 152) identified in the amplicons of the targeted samples.
Supplementary Table S5. Frequency of the alternative allele (ranging from 0 to 100% for honey or DNA pools; 0%, 50% or 100% for single larvae) of the 121 A. mellifera SNPs included in the panel.
Supplementary Table S9. Matrix of size 672 samples × 97 SNPs storing the frequency of the alternative allele (ranging from 0 to 100% for honey or DNA pools; 0%, 50% or 100% for single larvae) for the 97 ancestry informative markers in the whole dataset.

## Sheet: Table S1
Sample ID	Duplicates	Matrix of Origin	Subspecies	Year of production/collection	No. of reads	DP (mean±s.d.)	No. of SNP with DP>0	Sample call rate
Honey_11	DUP1	Honey	Apis mellifera siciliana	2021	157113	1257±846	119	0.98
Honey_12	DUP1	Honey	Apis mellifera siciliana	2021	272749	2170±1567	119	0.98
Honey_13	-	Honey	Apis mellifera siciliana	2021	293113	2379±1543	119	0.98
Honey_14	-	Honey	Apis mellifera siciliana	2021	438842	3511±2271	120	0.99
Honey_15	DUP2	Honey	Apis mellifera siciliana	2021	277249	2220±1485	120	0.99
Honey_16	-	Honey	Apis mellifera siciliana	2021	234981	1876±1137	120	0.99
Honey_17	-	Honey	Apis mellifera siciliana	2021	58900	454±343	119	0.98
Honey_18	-	Honey	Apis mellifera siciliana	2021	18265	143±107	115	0.95
Honey_19	-	Honey	Apis mellifera siciliana	2021	29468	234±167	118	0.98
Honey_20	-	Honey	Apis mellifera siciliana	2021	26061	211±178	118	0.98
Honey_21	-	Honey	Apis mellifera siciliana	2021	15886	126±96	117	0.97
Honey_22	-	Honey	Apis mellifera mellifera (hybrid)	2021	25589	201±158	117	0.97
Honey_23	-	Honey	Apis mellifera mellifera (hybrid)	2021	53130	277±228	118	0.98
Honey_25	DUP2	Honey	Apis mellifera siciliana	2021	115191	927±597	118	0.98
Honey_26	-	Honeycomb	Apis mellifera mellifera (hybrid)	2021	14278	119±189	115	0.95
Honey_27	DUP3	Honeycomb	Apis mellifera ligustica	2020	3389316	27201±18290	121	1
Honey_28	-	Honeycomb	Apis mellifera ligustica	2020	6209	50±47	112	0.93
Honey_29	DUP3	Honeycomb	Apis mellifera ligustica	2020	2597562	20960±14384	121	1
Honey_30	-	Honeycomb	Apis mellifera siciliana	2020	8945	72±55	113	0.93
Honey_31	DUP4	Honeycomb	Apis mellifera ligustica	2020	1606377	12893±7697	121	1
Honey_32	DUP5	Honeycomb	Apis mellifera ligustica	2020	1589621	12614±7940	121	1
Honey_34	DUP5	Honeycomb	Apis mellifera ligustica	2020	273288	2202±1497	121	1
Honey_35	-	Honeycomb	Apis mellifera ligustica	2020	23197	186±135	116	0.96
Honey_38	-	Honeycomb	Apis mellifera ligustica	2020	4070914	32419±25580	121	1
Honey_47	DUP6	Honeycomb	Apis mellifera ligustica	2020	100097	674±464	120	0.99
Honey_49	-	Honeycomb	Apis mellifera ligustica	2020	211343	1680±1042	119	0.98
Honey_50	-	Honeycomb	Apis mellifera ligustica	2020	94651	756±487	118	0.98
Honey_51	-	Honeycomb	Apis mellifera ligustica	2020	23754	172±137	116	0.96
Honey_52	-	Honeycomb	Apis mellifera ligustica	2020	163261	1313±890	118	0.98
Honey_53	-	Honeycomb	Apis mellifera ligustica	2020	526069	4233±2666	119	0.98
Honey_54	-	Honeycomb	Apis mellifera ligustica	2020	1864607	14935±9776	121	1
Honey_55	DUP4	Honeycomb	Apis mellifera ligustica	2020	1598641	12857±7804	121	1
Honey_56	-	Honeycomb	Apis mellifera ligustica	2020	19086	154±128	115	0.95
Honey_58	-	Honeycomb	Apis mellifera ligustica	2020	151485	1206±765	118	0.98
Honey_59	-	Honeycomb	Apis mellifera ligustica	2020	8579	69±58	115	0.95
Honey_60	DUP6	Honeycomb	Apis mellifera ligustica	2020	37932	302±235	117	0.97
Honey_63	-	Honeycomb	Apis mellifera ligustica	2020	984281	7963±4902	121	1
Honey_64	-	Single Larvae	Apis mellifera ligustica	2020	6452672	50780±41347	121	1
Honey_65	-	Single Larvae	Apis mellifera ligustica	2020	3165313	25527±21170	121	1
Honey_66	-	Single Larvae	Apis mellifera ligustica	2020	1787086	14435±12336	121	1
Honey_67	-	Single Larvae	Apis mellifera ligustica	2020	1870798	15042±12426	121	1
Honey_68	-	Honeycomb	Apis mellifera ligustica	2020	26802	214±164	118	0.98
Honey_69	-	DNA pool	Apis mellifera ligustica	2020	3125744	24807±20433	121	1
Honey_71	-	Honeycomb	Apis mellifera ligustica	2020	80638	648±501	119	0.98
Honey_72	-	Honeycomb	Apis mellifera ligustica	2020	6918	56±41	115	0.95
Honey_74	DUP7	DNA pool	Apis mellifera ligustica	2020	2201439	17623±14798	121	1
Honey_75	-	Honeycomb	Apis mellifera ligustica	2020	965964	7743±5781	120	0.99
Honey_76	DUP8	DNA pool	Apis mellifera ligustica	2020	1578401	12698±11910	121	1
Honey_77	-	Honeycomb	Apis mellifera ligustica	2020	19139	155±117	115	0.95
Honey_78	-	Honeycomb	Apis mellifera ligustica	2020	27734	198±154	116	0.96
Honey_80	-	Honeycomb	Apis mellifera ligustica	2020	138617	1071±700	120	0.99
Honey_82	-	Honeycomb	Apis mellifera ligustica	2020	158357	1259±843	117	0.97
Honey_83	-	Honeycomb	Apis mellifera ligustica	2020	12254	95±74	114	0.94
Honey_84	-	Honeycomb	Apis mellifera ligustica	2020	414259	3346±2320	119	0.98
Honey_85	-	Honeycomb	Apis mellifera ligustica	2020	113626	898±583	119	0.98
Honey_86	-	Honeycomb	Apis mellifera ligustica	2020	1255733	10141±6350	121	1
Honey_88	-	Honeycomb	Apis mellifera ligustica	2020	112312	912±544	119	0.98
Honey_89	-	Honeycomb	Apis mellifera ligustica	2020	3097997	24670±18531	120	0.99
Honey_90	-	Honeycomb	Apis mellifera ligustica	2020	589154	4751±3402	120	0.99
Honey_91	DUP7	DNA pool	Apis mellifera ligustica	2020	1713301	13666±11342	121	1
Honey_92	DUP8	DNA pool	Apis mellifera ligustica	2020	2324316	18583±17551	121	1

## Sheet: Table S2
Marker name in the panel	Chr	Pos	Ref	Alt	Feature evaluation	Source	Marker name in the original publication	Samples (%) with DP>0	Honeys (%) with DP>0	Honeycombs (%) DP>0	Honeybees (%) with DP>0
bee_calm_1	NC_037645.1	750884	C	T	Calmness	Guichard et al., 2021	8:750884C>T	100	100	100	100
bee_calm_4	NC_037648.1	9517550	C	T	Calmness	Guichard et al., 2021	11:9517550C>T	100	100	100	100
bee_calm_3	NC_037649.1	6041432	T	G	Calmness	Guichard et al., 2021	12:6041432T>G	59.02	71.43	44.74	100
bee_gent_3	NC_037641.1	3378411	T	C	Gentleness	Guichard et al., 2021	4:3378411T>C	100	100	100	100
bee_gent_1	NC_037641.1	3378436	A	G	Gentleness	Guichard et al., 2021	4:3378436A>G	100	100	100	100
bee_gent_4	NC_037644.1	1928437	T	C	Gentleness	Guichard et al., 2021	7:1928437T>C	100	100	100	100
Var_res_2	NC_037638.1	24214744	A	G	Varroa resistence	Broeckx et al., 2019	GB54921	100	100	100	100
Var_res_7	NC_037640.1	11457391	A	C	Varroa resistence	Broeckx et al., 2019	GB53340	100	100	100	100
Var_res_6	NC_037640.1	11807235	G	A	Varroa resistence	Broeckx et al., 2019	GB47018	100	100	100	100
Var_res_3	NC_037647.1	6509050	G	A	Varroa resistence	Broeckx et al., 2019	GB48382	100	100	100	100
Var_res_4	NC_037652.1	4695209	C	T	Varroa resistence	Broeckx et al., 2019	GB50526	100	100	100	100
Var_res_5	NC_037652.1	5701853	T	C	Varroa resistence	Broeckx et al., 2019	GB50114	100	100	100	100
Var_res_14	NC_037652.1	6979891	G	C	Varroa resistence	Conlon et al., 2019	15:7422888G>C	100	100	100	100
Var_res_15	NC_037652.1	6979992	C	T	Varroa resistence	Conlon et al., 2019	15:7422989C>T	100	100	100	100
Var_res_16	NC_037652.1	6984504	C	T	Varroa resistence	Conlon et al., 2019	15:7427533C>T	100	100	100	100
Var_res_17	NC_037652.1	6984570	G	T	Varroa resistence	Conlon et al., 2019	15:7427599T>C	100	100	100	100
Var_res_18	NC_037652.1	6984847	G	A	Varroa resistence	Conlon et al., 2019	15:7427876G>A	100	100	100	100
Var_res_19	NC_037652.1	6986028	A	T	Varroa resistence	Conlon et al., 2019	15:7429057A>T	100	100	100	100
Var_res_20	NC_037652.1	7011360	T	G	Varroa resistence	Conlon et al., 2019	157454459A>G	100	100	100	100
Var_res_21	NC_037652.1	7011549	T	C	Varroa resistence	Conlon et al., 2019	157454648T>C	47.54	35.71	39.47	100
Var_res_22	NC_037652.1	7021778	A	G	Varroa resistence	Conlon et al., 2019	157464915A>G	100	100	100	100
Var_res_10	NC_037639.1	14143654	C	T	Varroa resistence	Spötter et al., 2016	AMB-00573174	100	100	100	100
Var_res_8	NC_037640.1	3646748	A	G	Varroa resistence	Spötter et al., 2016	AMB-00457689	100	100	100	100
Var_res_13	NC_037643.1	2816682	A	G	Varroa resistence	Spötter et al., 2016	AMB-00745078	100	100	100	100
bee_snp_60	NC_037638.1	1279040	A	G	Ancestry informative SNPs	Muñoz et al., 2015	AMB-00831952	100	100	100	100
bee_snp_83	NC_037638.1	1673759	G	T	Ancestry informative SNPs	Muñoz et al., 2015	est11097	100	100	100	100
bee_snp_95	NC_037638.1	8166324	G	A	Ancestry informative SNPs	Muñoz et al., 2015	est7014	100	100	100	100
bee_snp_55	NC_037638.1	8278732	A	G	Ancestry informative SNPs	Muñoz et al., 2015	AMB-00555384	100	100	100	100
bee_snp_23	NC_037638.1	8875404	A	G	Ancestry informative SNPs	Muñoz et al., 2015	ahb5519	100	100	100	100
bee_snp_71	NC_037638.1	12800870	G	A	Ancestry informative SNPs	Muñoz et al., 2015	AMB-00995347	100	100	100	100
bee_snp_75	NC_037639.1	721061	C	T	Ancestry informative SNPs	Muñoz et al., 2015	AMB-01059470	100	100	100	100
bee_snp_77	NC_037639.1	3091609	T	C	Ancestry informative SNPs	Muñoz et al., 2015	AMB-01112431	100	100	100	100
bee_snp_52	NC_037639.1	5091369	A	G	Ancestry informative SNPs	Muñoz et al., 2015	AMB-00466276	100	100	100	100
bee_snp_63	NC_037639.1	5605258	C	T	Ancestry informative SNPs	Muñoz et al., 2015	AMB-00862048	100	100	100	100
bee_snp_64	NC_037639.1	5671090	G	A	Ancestry informative SNPs	Muñoz et al., 2015	AMB-00879167	100	100	100	100
bee_snp_49	NC_037639.1	7963119	T	C	Ancestry informative SNPs	Muñoz et al., 2015	ahb10720	100	100	100	100
bee_snp_25	NC_037639.1	9292816	A	G	Ancestry informative SNPs	Muñoz et al., 2015	ahb5635	100	100	100	100
bee_snp_87	NC_037639.1	9966583	T	C	Ancestry informative SNPs	Muñoz et al., 2015	est1901	100	100	100	100
bee_snp_26	NC_037639.1	10147541	T	C	Ancestry informative SNPs	Muñoz et al., 2015	ahb6757	100	100	100	100
bee_snp_86	NC_037639.1	14736950	G	A	Ancestry informative SNPs	Muñoz et al., 2015	est1736	100	100	100	100
bee_snp_88	NC_037639.1	15872342	C	T	Ancestry informative SNPs	Muñoz et al., 2015	ahb11416	100	100	100	100
bee_snp_90	NC_037640.1	10040229	G	A	Ancestry informative SNPs	Muñoz et al., 2015	est3431	100	100	100	100
bee_snp_29	NC_037641.1	4224921	G	A	Ancestry informative SNPs	Muñoz et al., 2015	ahb10407	100	100	100	100
bee_snp_91	NC_037641.1	4628634	T	C	Ancestry informative SNPs	Muñoz et al., 2015	est5253	100	100	100	100
bee_snp_27	NC_037641.1	4794279	A	G	Ancestry informative SNPs	Muñoz et al., 2015	ahb6818	93.44	92.86	92.11	100
bee_snp_67	NC_037641.1	5776979	T	C	Ancestry informative SNPs	Muñoz et al., 2015	AMB-00925896	100	100	100	100
bee_snp_44	NC_037641.1	6060533	C	T	Ancestry informative SNPs	Muñoz et al., 2015	AMB-00220846	98.36	100	97.37	100
bee_snp_28	NC_037641.1	7728014	G	A	Ancestry informative SNPs	Muñoz et al., 2015	ahb7107	100	100	100	100
bee_snp_30	NC_037641.1	8205313	C	T	Ancestry informative SNPs	Muñoz et al., 2015	ahb7299	100	100	100	100
bee_snp_80	NC_037641.1	12023555	C	T	Ancestry informative SNPs	Muñoz et al., 2015	AMB-01152391	100	100	100	100
bee_snp_53	NC_037642.1	3368655	C	A	Ancestry informative SNPs	Muñoz et al., 2015	AMB-00524451	100	100	100	100
bee_snp_32	NC_037642.1	4721703	T	C	Ancestry informative SNPs	Muñoz et al., 2015	ahb7936	100	100	100	100
bee_snp_33	NC_037642.1	6860589	T	C	Ancestry informative SNPs	Muñoz et al., 2015	ahb7978	100	100	100	100
bee_snp_31	NC_037642.1	7212871	T	G	Ancestry informative SNPs	Muñoz et al., 2015	ahb7415	100	100	100	100
bee_snp_13	NC_037643.1	4501310	G	A	Ancestry informative SNPs	Muñoz et al., 2015	ahb12331	100	100	100	100
bee_snp_36	NC_037643.1	6351807	T	C	Ancestry informative SNPs	Muñoz et al., 2015	ahb8451	100	100	100	100
bee_snp_34	NC_037643.1	6471458	A	G	Ancestry informative SNPs	Muñoz et al., 2015	ahb8015	96.72	100	94.74	100
bee_snp_74	NC_037643.1	6806028	C	T	Ancestry informative SNPs	Muñoz et al., 2015	AMB-01056372	100	100	100	100
bee_snp_92	NC_037643.1	7291673	T	C	Ancestry informative SNPs	Muñoz et al., 2015	est6253	100	100	100	100
bee_snp_57	NC_037643.1	9139368	C	T	Ancestry informative SNPs	Muñoz et al., 2015	AMB-00713138	100	100	100	100
bee_snp_35	NC_037643.1	9431133	C	A	Ancestry informative SNPs	Muñoz et al., 2015	ahb8411	100	100	100	100
bee_snp_46	NC_037643.1	10594693	A	G	Ancestry informative SNPs	Muñoz et al., 2015	AMB-00247891	100	100	100	100
bee_snp_7	NC_037643.1	11510524	A	G	Ancestry informative SNPs	Muñoz et al., 2015	AMB-00981727	100	100	100	100
bee_snp_37	NC_037643.1	13489218	A	G	Ancestry informative SNPs	Muñoz et al., 2015	ahb8642	100	100	100	100
bee_snp_38	NC_037643.1	13991515	A	G	Ancestry informative SNPs	Muñoz et al., 2015	ahb9130	100	100	100	100
bee_snp_81	NC_037643.1	16506998	C	T	Ancestry informative SNPs	Muñoz et al., 2015	est1030	100	100	100	100
bee_snp_39	NC_037644.1	2496773	G	A	Ancestry informative SNPs	Muñoz et al., 2015	ahb10610	100	100	100	100
bee_snp_59	NC_037644.1	5180496	G	A	Ancestry informative SNPs	Muñoz et al., 2015	ahb10805	100	100	100	100
bee_snp_6	NC_037644.1	5333306	G	A	Ancestry informative SNPs	Muñoz et al., 2015	AMB-00733344	100	100	100	100
bee_snp_72	NC_037644.1	7158375	G	A	Ancestry informative SNPs	Muñoz et al., 2015	AMB-01040171	100	100	100	100
bee_snp_94	NC_037645.1	2212423	A	G	Ancestry informative SNPs	Muñoz et al., 2015	est662	100	100	100	100
bee_snp_45	NC_037645.1	4018356	T	C	Ancestry informative SNPs	Muñoz et al., 2015	AMB-00228327	100	100	100	100
bee_snp_93	NC_037645.1	6409538	G	A	Ancestry informative SNPs	Muñoz et al., 2015	est6550	81.97	78.57	78.95	100
bee_snp_11	NC_037645.1	6525358	G	A	Ancestry informative SNPs	Muñoz et al., 2015	ahb12155	100	100	100	100
bee_snp_50	NC_037645.1	9327370	C	T	Ancestry informative SNPs	Muñoz et al., 2015	AMB-00398036	100	100	100	100
bee_snp_65	NC_037645.1	10090894	T	C	Ancestry informative SNPs	Muñoz et al., 2015	AMB-00889927	100	100	100	100
bee_snp_43	NC_037645.1	10595742	T	C	Ancestry informative SNPs	Muñoz et al., 2015	AMB-00166085	100	100	100	100
bee_snp_40	NC_037645.1	12056928	G	A	Ancestry informative SNPs	Muñoz et al., 2015	AMB-00032042	100	100	100	100
bee_snp_76	NC_037645.1	12660383	G	A	Ancestry informative SNPs	Muñoz et al., 2015	AMB-01090245	100	100	100	100
bee_snp_42	NC_037646.1	3438230	A	G	Ancestry informative SNPs	Muñoz et al., 2015	AMB-00143758	88.52	85.71	86.84	100
bee_snp_56	NC_037646.1	3726661	G	A	Ancestry informative SNPs	Muñoz et al., 2015	AMB-00632040	100	100	100	100
bee_snp_96	NC_037646.1	6612041	T	C	Ancestry informative SNPs	Muñoz et al., 2015	est7044	100	100	100	100
bee_snp_2	NC_037646.1	6852613	T	G	Ancestry informative SNPs	Muñoz et al., 2015	ahb2731	100	100	100	100
bee_snp_4	NC_037646.1	7566979	G	A	Ancestry informative SNPs	Muñoz et al., 2015	ahb9636	100	100	100	100
bee_snp_3	NC_037646.1	7942506	G	A	Ancestry informative SNPs	Muñoz et al., 2015	ahb7276	100	100	100	100
bee_snp_1	NC_037646.1	8503584	T	C	Ancestry informative SNPs	Muñoz et al., 2015	ahb11961	100	100	100	100
bee_snp_97	NC_037646.1	11259190	A	G	Ancestry informative SNPs	Muñoz et al., 2015	est7526	100	100	100	100
bee_snp_47	NC_037647.1	2432612	G	A	Ancestry informative SNPs	Muñoz et al., 2015	AMB-00300500	100	100	100	100
bee_snp_14	NC_037647.1	4557484	A	C	Ancestry informative SNPs	Muñoz et al., 2015	ahb1595	100	100	100	100
bee_snp_41	NC_037647.1	6179718	T	G	Ancestry informative SNPs	Muñoz et al., 2015	AMB-00090327	100	100	100	100
bee_snp_19	NC_037647.1	6804115	A	C	Ancestry informative SNPs	Muñoz et al., 2015	ahb10298	100	100	100	100
bee_snp_18	NC_037647.1	7737846	A	G	Ancestry informative SNPs	Muñoz et al., 2015	ahb2102	100	100	100	100
bee_snp_98	NC_037647.1	10698381	G	A	Ancestry informative SNPs	Muñoz et al., 2015	est8456	100	100	100	100
bee_snp_16	NC_037647.1	11394439	A	G	Ancestry informative SNPs	Muñoz et al., 2015	ahb1644	100	100	100	100
bee_snp_17	NC_037647.1	11943331	T	C	Ancestry informative SNPs	Muñoz et al., 2015	ahb1931	98.36	100	97.37	100
bee_snp_21	NC_037648.1	326566	A	G	Ancestry informative SNPs	Muñoz et al., 2015	ahb3753	100	100	100	100
bee_snp_9	NC_037648.1	4024711	T	C	Ancestry informative SNPs	Muñoz et al., 2015	est2664	100	100	100	100
bee_snp_68	NC_037648.1	6117425	T	C	Ancestry informative SNPs	Muñoz et al., 2015	AMB-00977845	100	100	100	100
bee_snp_99	NC_037648.1	12171149	T	C	Ancestry informative SNPs	Muñoz et al., 2015	#REF!	100	100	100	100
bee_snp_69	NC_037648.1	14790076	C	T	Ancestry informative SNPs	Muñoz et al., 2015	ahb10840	100	100	100	100
bee_snp_12	NC_037648.1	15053481	T	C	Ancestry informative SNPs	Muñoz et al., 2015	ahb12266	100	100	100	100
bee_snp_100	NC_037648.1	16038563	C	T	Ancestry informative SNPs	Muñoz et al., 2015	est9038	100	100	100	100
bee_snp_102	NC_037649.1	1403398	C	T	Ancestry informative SNPs	Muñoz et al., 2015	est9257	100	100	100	100
bee_snp_101	NC_037649.1	5551777	C	T	Ancestry informative SNPs	Muñoz et al., 2015	est9223	91.8	100	86.84	100
bee_snp_103	NC_037649.1	10095794	A	G	Ancestry informative SNPs	Muñoz et al., 2015	est9729	100	100	100	100
bee_snp_105	NC_037650.1	2798142	G	A	Ancestry informative SNPs	Muñoz et al., 2015	est9901	100	100	100	100
bee_snp_106	NC_037650.1	4501312	G	A	Ancestry informative SNPs	Muñoz et al., 2015	ahb12014	100	100	100	100
bee_snp_104	NC_037650.1	4843181	A	G	Ancestry informative SNPs	Muñoz et al., 2015	est9803	100	100	100	100
bee_snp_22	NC_037650.1	9856529	C	T	Ancestry informative SNPs	Muñoz et al., 2015	ahb439	100	100	100	100
bee_snp_62	NC_037651.1	1982426	C	T	Ancestry informative SNPs	Muñoz et al., 2015	AMB-00861482	100	100	100	100
bee_snp_5	NC_037651.1	2290146	G	A	Ancestry informative SNPs	Muñoz et al., 2015	AMB-00386695	100	100	100	100
bee_snp_58	NC_037651.1	2413256	T	C	Ancestry informative SNPs	Muñoz et al., 2015	AMB-00713787	100	100	100	100
bee_snp_48	NC_037651.1	8197208	C	T	Ancestry informative SNPs	Muñoz et al., 2015	AMB-00348118	100	100	100	100
bee_snp_78	NC_037652.1	605079	T	G	Ancestry informative SNPs	Muñoz et al., 2015	AMB-01113590	57.38	42.86	52.63	100
bee_snp_84	NC_037652.1	5755655	G	A	Ancestry informative SNPs	Muñoz et al., 2015	est11186	100	100	100	100
bee_snp_85	NC_037652.1	6941596	G	A	Ancestry informative SNPs	Muñoz et al., 2015	est1597	100	100	100	100
bee_snp_79	NC_037652.1	9413615	A	G	Ancestry informative SNPs	Muñoz et al., 2015	AMB-01141593	52.46	28.57	50	100
bee_snp_54	NC_037653.1	2309365	A	G	Ancestry informative SNPs	Muñoz et al., 2015	AMB-00528196	100	100	100	100
bee_snp_66	NC_037653.1	6485517	T	C	Ancestry informative SNPs	Muñoz et al., 2015	AMB-00896332	100	100	100	100
bee_snp_51	NC_037653.1	6983401	T	C	Ancestry informative SNPs	Muñoz et al., 2015	AMB-00453240	100	100	100	100
bee_snp_10	NC_037653.1	7215992	C	A	Ancestry informative SNPs	Muñoz et al., 2015	est8764	100	100	100	100

## Sheet: Table S3
Sample ID	Source	Subspecies	Sex	Country of origin
2721	Henriques et al., 2018 [29]	Apis mellifera carnica	Male	Croatia
2723	Henriques et al., 2018 [29]	Apis mellifera carnica	Male	Croatia
2725	Henriques et al., 2018 [29]	Apis mellifera carnica	Male	Croatia
2726	Henriques et al., 2018 [29]	Apis mellifera carnica	Male	Croatia
2730	Henriques et al., 2018 [29]	Apis mellifera carnica	Male	Croatia
2735	Henriques et al., 2018 [29]	Apis mellifera carnica	Male	Serbia
2736	Henriques et al., 2018 [29]	Apis mellifera carnica	Male	Serbia
2738	Henriques et al., 2018 [29]	Apis mellifera carnica	Male	Serbia
2739	Henriques et al., 2018 [29]	Apis mellifera carnica	Male	Serbia
2740	Henriques et al., 2018 [29]	Apis mellifera carnica	Male	Serbia
17290	Henriques et al., 2018 [29]	Apis mellifera carnica	Female	Germany
17293	Henriques et al., 2018 [29]	Apis mellifera carnica	Female	Germany
17296	Henriques et al., 2018 [29]	Apis mellifera carnica	Female	Germany
17300	Henriques et al., 2018 [29]	Apis mellifera carnica	Female	Germany
17303	Henriques et al., 2018 [29]	Apis mellifera carnica	Female	Germany
17306	Henriques et al., 2018 [29]	Apis mellifera carnica	Female	Germany
17316	Henriques et al., 2018 [29]	Apis mellifera carnica	Female	Germany
17317	Henriques et al., 2018 [29]	Apis mellifera carnica	Female	Germany
17320	Henriques et al., 2018 [29]	Apis mellifera carnica	Female	Germany
17321	Henriques et al., 2018 [29]	Apis mellifera carnica	Female	Germany
17334	Henriques et al., 2018 [29]	Apis mellifera carnica	Female	Germany
17335	Henriques et al., 2018 [29]	Apis mellifera carnica	Female	Germany
17336	Henriques et al., 2018 [29]	Apis mellifera carnica	Female	Germany
17339	Henriques et al., 2018 [29]	Apis mellifera carnica	Female	Germany
17340	Henriques et al., 2018 [29]	Apis mellifera carnica	Female	Germany
17341	Henriques et al., 2018 [29]	Apis mellifera carnica	Female	Germany
AMMGTA_116	Henriques et al., 2018 [29]	Apis mellifera carnica	Female	Scotland
AMMGTA_201	Henriques et al., 2018 [29]	Apis mellifera carnica	Female	Scotland
M14	Henriques et al., 2018 [29]	Apis mellifera carnica	Male	Switzerland
M16	Henriques et al., 2018 [29]	Apis mellifera carnica	Male	Switzerland
M19	Henriques et al., 2018 [29]	Apis mellifera carnica	Male	Switzerland
M22	Henriques et al., 2018 [29]	Apis mellifera carnica	Male	Switzerland
M27	Henriques et al., 2018 [29]	Apis mellifera carnica	Male	Switzerland
M28	Henriques et al., 2018 [29]	Apis mellifera carnica	Male	Switzerland
2681	Henriques et al., 2018 [29]	Apis mellifera ligustica	Male	Italy
2682	Henriques et al., 2018 [29]	Apis mellifera ligustica	Male	Italy
2683	Henriques et al., 2018 [29]	Apis mellifera ligustica	Male	Italy
2684	Henriques et al., 2018 [29]	Apis mellifera ligustica	Male	Italy
2686	Henriques et al., 2018 [29]	Apis mellifera ligustica	Male	Italy
2687	Henriques et al., 2018 [29]	Apis mellifera ligustica	Male	Italy
2688	Henriques et al., 2018 [29]	Apis mellifera ligustica	Male	Italy
2692	Henriques et al., 2018 [29]	Apis mellifera ligustica	Male	Italy
2695	Henriques et al., 2018 [29]	Apis mellifera ligustica	Male	Italy
2696	Henriques et al., 2018 [29]	Apis mellifera ligustica	Male	Italy
2698	Henriques et al., 2018 [29]	Apis mellifera mellifera	Male	France
2701	Henriques et al., 2018 [29]	Apis mellifera mellifera	Male	France
2702	Henriques et al., 2018 [29]	Apis mellifera mellifera	Male	France
2703	Henriques et al., 2018 [29]	Apis mellifera mellifera	Male	France
2704	Henriques et al., 2018 [29]	Apis mellifera mellifera	Male	France
2744	Henriques et al., 2018 [29]	Apis mellifera mellifera	Male	Denmark
2745	Henriques et al., 2018 [29]	Apis mellifera mellifera	Male	Denmark
2746	Henriques et al., 2018 [29]	Apis mellifera mellifera	Male	Denmark
2747	Henriques et al., 2018 [29]	Apis mellifera mellifera	Male	Denmark
2748	Henriques et al., 2018 [29]	Apis mellifera mellifera	Male	Denmark
2756	Henriques et al., 2018 [29]	Apis mellifera mellifera	Male	Denmark
2757	Henriques et al., 2018 [29]	Apis mellifera mellifera	Male	Denmark
2758	Henriques et al., 2018 [29]	Apis mellifera mellifera	Male	Denmark
2760	Henriques et al., 2018 [29]	Apis mellifera mellifera	Male	Denmark
2768	Henriques et al., 2018 [29]	Apis mellifera mellifera	Male	Netherlands
2769	Henriques et al., 2018 [29]	Apis mellifera mellifera	Male	Netherlands
2770	Henriques et al., 2018 [29]	Apis mellifera mellifera	Male	Netherlands
2771	Henriques et al., 2018 [29]	Apis mellifera mellifera	Male	Netherlands
2772	Henriques et al., 2018 [29]	Apis mellifera mellifera	Male	Netherlands
2773	Henriques et al., 2018 [29]	Apis mellifera mellifera	Male	Switzerland
2774	Henriques et al., 2018 [29]	Apis mellifera mellifera	Male	Switzerland
2775	Henriques et al., 2018 [29]	Apis mellifera mellifera	Male	Switzerland
2776	Henriques et al., 2018 [29]	Apis mellifera mellifera	Male	Switzerland
2777	Henriques et al., 2018 [29]	Apis mellifera mellifera	Male	Scotland
2778	Henriques et al., 2018 [29]	Apis mellifera mellifera	Male	Scotland
2779	Henriques et al., 2018 [29]	Apis mellifera mellifera	Male	Scotland
2780	Henriques et al., 2018 [29]	Apis mellifera mellifera	Male	Scotland
2781	Henriques et al., 2018 [29]	Apis mellifera mellifera	Male	Norway
2782	Henriques et al., 2018 [29]	Apis mellifera mellifera	Male	Norway
2783	Henriques et al., 2018 [29]	Apis mellifera mellifera	Male	Norway
2784	Henriques et al., 2018 [29]	Apis mellifera mellifera	Male	Norway
2785	Henriques et al., 2018 [29]	Apis mellifera mellifera	Male	Norway
2794	Henriques et al., 2018 [29]	Apis mellifera mellifera	Male	Netherlands
2795	Henriques et al., 2018 [29]	Apis mellifera mellifera	Male	Netherlands
2796	Henriques et al., 2018 [29]	Apis mellifera mellifera	Male	Netherlands
2797	Henriques et al., 2018 [29]	Apis mellifera mellifera	Male	Switzerland
2798	Henriques et al., 2018 [29]	Apis mellifera mellifera	Male	Switzerland
2799	Henriques et al., 2018 [29]	Apis mellifera mellifera	Male	Norway
2800	Henriques et al., 2018 [29]	Apis mellifera mellifera	Male	Norway
2801	Henriques et al., 2018 [29]	Apis mellifera mellifera	Male	Norway
2802	Henriques et al., 2018 [29]	Apis mellifera mellifera	Male	Norway
2803	Henriques et al., 2018 [29]	Apis mellifera mellifera	Male	Norway
2811	Henriques et al., 2018 [29]	Apis mellifera mellifera	Male	Netherlands
2812	Henriques et al., 2018 [29]	Apis mellifera mellifera	Male	Netherlands
2813	Henriques et al., 2018 [29]	Apis mellifera mellifera	Male	Netherlands
2814	Henriques et al., 2018 [29]	Apis mellifera mellifera	Male	Netherlands
2815	Henriques et al., 2018 [29]	Apis mellifera mellifera	Male	Netherlands
2816	Henriques et al., 2018 [29]	Apis mellifera mellifera	Male	Netherlands
2817	Henriques et al., 2018 [29]	Apis mellifera mellifera	Male	Netherlands
2820	Henriques et al., 2018 [29]	Apis mellifera mellifera	Male	Scotland
2821	Henriques et al., 2018 [29]	Apis mellifera mellifera	Male	Scotland
2822	Henriques et al., 2018 [29]	Apis mellifera mellifera	Male	Scotland
2823	Henriques et al., 2018 [29]	Apis mellifera mellifera	Male	Scotland
2824	Henriques et al., 2018 [29]	Apis mellifera mellifera	Male	Scotland
2825	Henriques et al., 2018 [29]	Apis mellifera mellifera	Male	Scotland
2826	Henriques et al., 2018 [29]	Apis mellifera mellifera	Male	France
2827	Henriques et al., 2018 [29]	Apis mellifera mellifera	Male	France
2828	Henriques et al., 2018 [29]	Apis mellifera mellifera	Male	France
2829	Henriques et al., 2018 [29]	Apis mellifera mellifera	Male	France
2830	Henriques et al., 2018 [29]	Apis mellifera mellifera	Male	Belgium
2831	Henriques et al., 2018 [29]	Apis mellifera mellifera	Male	France
2832	Henriques et al., 2018 [29]	Apis mellifera mellifera	Male	Belgium
2833	Henriques et al., 2018 [29]	Apis mellifera mellifera	Male	Belgium
2834	Henriques et al., 2018 [29]	Apis mellifera mellifera	Male	France
2835	Henriques et al., 2018 [29]	Apis mellifera mellifera	Male	France
2836	Henriques et al., 2018 [29]	Apis mellifera mellifera	Male	France
2837	Henriques et al., 2018 [29]	Apis mellifera mellifera	Male	France
2838	Henriques et al., 2018 [29]	Apis mellifera mellifera	Male	France
2895	Henriques et al., 2018 [29]	Apis mellifera mellifera	Male	England
2896	Henriques et al., 2018 [29]	Apis mellifera mellifera	Male	England
2897	Henriques et al., 2018 [29]	Apis mellifera mellifera	Male	England
2898	Henriques et al., 2018 [29]	Apis mellifera mellifera	Male	England
2899	Henriques et al., 2018 [29]	Apis mellifera mellifera	Male	England
2900	Henriques et al., 2018 [29]	Apis mellifera mellifera	Male	England
2901	Henriques et al., 2018 [29]	Apis mellifera mellifera	Male	England
2902	Henriques et al., 2018 [29]	Apis mellifera mellifera	Male	England
17281	Henriques et al., 2018 [29]	Apis mellifera mellifera	Female	Denmark
17284	Henriques et al., 2018 [29]	Apis mellifera mellifera	Female	Denmark
17287	Henriques et al., 2018 [29]	Apis mellifera mellifera	Female	Denmark
17299	Henriques et al., 2018 [29]	Apis mellifera mellifera	Female	Denmark
17302	Henriques et al., 2018 [29]	Apis mellifera mellifera	Female	Denmark
17305	Henriques et al., 2018 [29]	Apis mellifera mellifera	Female	Denmark
17308	Henriques et al., 2018 [29]	Apis mellifera mellifera	Female	Denmark
17309	Henriques et al., 2018 [29]	Apis mellifera mellifera	Female	Denmark
17312	Henriques et al., 2018 [29]	Apis mellifera mellifera	Female	Denmark
17313	Henriques et al., 2018 [29]	Apis mellifera mellifera	Female	Denmark
17324	Henriques et al., 2018 [29]	Apis mellifera mellifera	Female	Denmark
17325	Henriques et al., 2018 [29]	Apis mellifera mellifera	Female	Denmark
17326	Henriques et al., 2018 [29]	Apis mellifera mellifera	Female	Denmark
17329	Henriques et al., 2018 [29]	Apis mellifera mellifera	Female	Denmark
17330	Henriques et al., 2018 [29]	Apis mellifera mellifera	Female	Denmark
17331	Henriques et al., 2018 [29]	Apis mellifera mellifera	Female	Denmark
17344	Henriques et al., 2018 [29]	Apis mellifera mellifera	Female	Denmark
17345	Henriques et al., 2018 [29]	Apis mellifera mellifera	Female	Denmark
17346	Henriques et al., 2018 [29]	Apis mellifera mellifera	Female	Denmark
17347	Henriques et al., 2018 [29]	Apis mellifera mellifera	Female	Denmark
17348	Henriques et al., 2018 [29]	Apis mellifera mellifera	Female	Denmark
17349	Henriques et al., 2018 [29]	Apis mellifera mellifera	Female	Denmark
17350	Henriques et al., 2018 [29]	Apis mellifera mellifera	Female	Denmark
17353	Henriques et al., 2018 [29]	Apis mellifera mellifera	Female	Denmark
17354	Henriques et al., 2018 [29]	Apis mellifera mellifera	Female	Denmark
17355	Henriques et al., 2018 [29]	Apis mellifera mellifera	Female	Denmark
17356	Henriques et al., 2018 [29]	Apis mellifera mellifera	Female	Denmark
17357	Henriques et al., 2018 [29]	Apis mellifera mellifera	Female	Denmark
17358	Henriques et al., 2018 [29]	Apis mellifera mellifera	Female	Denmark
17359	Henriques et al., 2018 [29]	Apis mellifera mellifera	Female	Denmark
20_1	Henriques et al., 2018 [29]	Apis mellifera mellifera	Female	France
20_10	Henriques et al., 2018 [29]	Apis mellifera mellifera	Female	France
20_11	Henriques et al., 2018 [29]	Apis mellifera mellifera	Female	France
20_12	Henriques et al., 2018 [29]	Apis mellifera mellifera	Female	France
20_14	Henriques et al., 2018 [29]	Apis mellifera mellifera	Female	France
20_15	Henriques et al., 2018 [29]	Apis mellifera mellifera	Female	France
20_17	Henriques et al., 2018 [29]	Apis mellifera mellifera	Female	France
20_19	Henriques et al., 2018 [29]	Apis mellifera mellifera	Female	France
20_2	Henriques et al., 2018 [29]	Apis mellifera mellifera	Female	France
20_22	Henriques et al., 2018 [29]	Apis mellifera mellifera	Female	France
20_23	Henriques et al., 2018 [29]	Apis mellifera mellifera	Female	France
20_25	Henriques et al., 2018 [29]	Apis mellifera mellifera	Female	France
20_27	Henriques et al., 2018 [29]	Apis mellifera mellifera	Female	France
20_29	Henriques et al., 2018 [29]	Apis mellifera mellifera	Female	France
20_3	Henriques et al., 2018 [29]	Apis mellifera mellifera	Female	France
20_32	Henriques et al., 2018 [29]	Apis mellifera mellifera	Female	France
20_33	Henriques et al., 2018 [29]	Apis mellifera mellifera	Female	France
20_34	Henriques et al., 2018 [29]	Apis mellifera mellifera	Female	France
20_36	Henriques et al., 2018 [29]	Apis mellifera mellifera	Female	France
20_37	Henriques et al., 2018 [29]	Apis mellifera mellifera	Female	France
20_5	Henriques et al., 2018 [29]	Apis mellifera mellifera	Female	France
20_6	Henriques et al., 2018 [29]	Apis mellifera mellifera	Female	France
20_8	Henriques et al., 2018 [29]	Apis mellifera mellifera	Female	France
20_9	Henriques et al., 2018 [29]	Apis mellifera mellifera	Female	France
45_11	Henriques et al., 2018 [29]	Apis mellifera mellifera	Female	France
45_12	Henriques et al., 2018 [29]	Apis mellifera mellifera	Female	France
45_13	Henriques et al., 2018 [29]	Apis mellifera mellifera	Female	France
45_14	Henriques et al., 2018 [29]	Apis mellifera mellifera	Female	France
45_15	Henriques et al., 2018 [29]	Apis mellifera mellifera	Female	France
45_16	Henriques et al., 2018 [29]	Apis mellifera mellifera	Female	France
45_17	Henriques et al., 2018 [29]	Apis mellifera mellifera	Female	France
45_18	Henriques et al., 2018 [29]	Apis mellifera mellifera	Female	France
45_19	Henriques et al., 2018 [29]	Apis mellifera mellifera	Female	France
45_20	Henriques et al., 2018 [29]	Apis mellifera mellifera	Female	France
45_21	Henriques et al., 2018 [29]	Apis mellifera mellifera	Female	France
45_22	Henriques et al., 2018 [29]	Apis mellifera mellifera	Female	France
45_23	Henriques et al., 2018 [29]	Apis mellifera mellifera	Female	France
45_24	Henriques et al., 2018 [29]	Apis mellifera mellifera	Female	France
45_25	Henriques et al., 2018 [29]	Apis mellifera mellifera	Female	France
45_26	Henriques et al., 2018 [29]	Apis mellifera mellifera	Female	France
45_27	Henriques et al., 2018 [29]	Apis mellifera mellifera	Female	France
45_28	Henriques et al., 2018 [29]	Apis mellifera mellifera	Female	France
45_39	Henriques et al., 2018 [29]	Apis mellifera mellifera	Female	France
45_45	Henriques et al., 2018 [29]	Apis mellifera mellifera	Female	France
45_48	Henriques et al., 2018 [29]	Apis mellifera mellifera	Female	France
45_49	Henriques et al., 2018 [29]	Apis mellifera mellifera	Female	France
45_55	Henriques et al., 2018 [29]	Apis mellifera mellifera	Female	France
45_92	Henriques et al., 2018 [29]	Apis mellifera mellifera	Female	France
61_421	Henriques et al., 2018 [29]	Apis mellifera mellifera	Female	France
61_422	Henriques et al., 2018 [29]	Apis mellifera mellifera	Female	France
61_423	Henriques et al., 2018 [29]	Apis mellifera mellifera	Female	France
61_425	Henriques et al., 2018 [29]	Apis mellifera mellifera	Female	France
61_426	Henriques et al., 2018 [29]	Apis mellifera mellifera	Female	France
61_427	Henriques et al., 2018 [29]	Apis mellifera mellifera	Female	France
61_428	Henriques et al., 2018 [29]	Apis mellifera mellifera	Female	France
61_429	Henriques et al., 2018 [29]	Apis mellifera mellifera	Female	France
61_430	Henriques et al., 2018 [29]	Apis mellifera mellifera	Female	France
61_431	Henriques et al., 2018 [29]	Apis mellifera mellifera	Female	France
61_432	Henriques et al., 2018 [29]	Apis mellifera mellifera	Female	France
61_433	Henriques et al., 2018 [29]	Apis mellifera mellifera	Female	France
61_434	Henriques et al., 2018 [29]	Apis mellifera mellifera	Female	France
61_435	Henriques et al., 2018 [29]	Apis mellifera mellifera	Female	France
61_436	Henriques et al., 2018 [29]	Apis mellifera mellifera	Female	France
61_437	Henriques et al., 2018 [29]	Apis mellifera mellifera	Female	France
61_438	Henriques et al., 2018 [29]	Apis mellifera mellifera	Female	France
61_439	Henriques et al., 2018 [29]	Apis mellifera mellifera	Female	France
61_440	Henriques et al., 2018 [29]	Apis mellifera mellifera	Female	France
61_441	Henriques et al., 2018 [29]	Apis mellifera mellifera	Female	France
61_442	Henriques et al., 2018 [29]	Apis mellifera mellifera	Female	France
61_443	Henriques et al., 2018 [29]	Apis mellifera mellifera	Female	France
61_444	Henriques et al., 2018 [29]	Apis mellifera mellifera	Female	France
78_169	Henriques et al., 2018 [29]	Apis mellifera mellifera	Female	France
78_170	Henriques et al., 2018 [29]	Apis mellifera mellifera	Female	France
78_171	Henriques et al., 2018 [29]	Apis mellifera mellifera	Female	France
78_173	Henriques et al., 2018 [29]	Apis mellifera mellifera	Female	France
78_175	Henriques et al., 2018 [29]	Apis mellifera mellifera	Female	France
78_177	Henriques et al., 2018 [29]	Apis mellifera mellifera	Female	France
78_178	Henriques et al., 2018 [29]	Apis mellifera mellifera	Female	France
78_180	Henriques et al., 2018 [29]	Apis mellifera mellifera	Female	France
78_181	Henriques et al., 2018 [29]	Apis mellifera mellifera	Female	France
78_184	Henriques et al., 2018 [29]	Apis mellifera mellifera	Female	France
78_185	Henriques et al., 2018 [29]	Apis mellifera mellifera	Female	France
78_186	Henriques et al., 2018 [29]	Apis mellifera mellifera	Female	France
78_187	Henriques et al., 2018 [29]	Apis mellifera mellifera	Female	France
78_189	Henriques et al., 2018 [29]	Apis mellifera mellifera	Female	France
78_191	Henriques et al., 2018 [29]	Apis mellifera mellifera	Female	France
78_192	Henriques et al., 2018 [29]	Apis mellifera mellifera	Female	France
78_194	Henriques et al., 2018 [29]	Apis mellifera mellifera	Female	France
78_195	Henriques et al., 2018 [29]	Apis mellifera mellifera	Female	France
78_196	Henriques et al., 2018 [29]	Apis mellifera mellifera	Female	France
78_197	Henriques et al., 2018 [29]	Apis mellifera mellifera	Female	France
78_199	Henriques et al., 2018 [29]	Apis mellifera mellifera	Female	France
78_201	Henriques et al., 2018 [29]	Apis mellifera mellifera	Female	France
78_202	Henriques et al., 2018 [29]	Apis mellifera mellifera	Female	France
AMMGTA_001	Henriques et al., 2018 [29]	Apis mellifera mellifera	Female	England
AMMGTA_002	Henriques et al., 2018 [29]	Apis mellifera mellifera	Female	England
AMMGTA_003	Henriques et al., 2018 [29]	Apis mellifera mellifera	Female	England
AMMGTA_004	Henriques et al., 2018 [29]	Apis mellifera mellifera	Female	England
AMMGTA_005	Henriques et al., 2018 [29]	Apis mellifera mellifera	Female	England
AMMGTA_006	Henriques et al., 2018 [29]	Apis mellifera mellifera	Female	England
AMMGTA_007	Henriques et al., 2018 [29]	Apis mellifera mellifera	Female	England
AMMGTA_008	Henriques et al., 2018 [29]	Apis mellifera mellifera	Female	England
AMMGTA_009	Henriques et al., 2018 [29]	Apis mellifera mellifera	Female	England
AMMGTA_010	Henriques et al., 2018 [29]	Apis mellifera mellifera	Female	England
AMMGTA_011	Henriques et al., 2018 [29]	Apis mellifera mellifera	Female	Scotland
AMMGTA_012	Henriques et al., 2018 [29]	Apis mellifera mellifera	Female	Ireland
AMMGTA_014	Henriques et al., 2018 [29]	Apis mellifera mellifera	Female	Scotland
AMMGTA_015	Henriques et al., 2018 [29]	Apis mellifera mellifera	Female	Scotland
AMMGTA_016	Henriques et al., 2018 [29]	Apis mellifera mellifera	Female	Scotland
AMMGTA_017	Henriques et al., 2018 [29]	Apis mellifera mellifera	Female	Scotland
AMMGTA_018	Henriques et al., 2018 [29]	Apis mellifera mellifera	Female	Scotland
AMMGTA_019	Henriques et al., 2018 [29]	Apis mellifera mellifera	Female	Scotland
AMMGTA_020	Henriques et al., 2018 [29]	Apis mellifera mellifera	Female	Scotland
AMMGTA_021	Henriques et al., 2018 [29]	Apis mellifera mellifera	Female	Scotland
AMMGTA_022	Henriques et al., 2018 [29]	Apis mellifera mellifera	Female	Scotland
AMMGTA_023	Henriques et al., 2018 [29]	Apis mellifera mellifera	Female	Scotland
AMMGTA_024	Henriques et al., 2018 [29]	Apis mellifera mellifera	Female	Scotland
AMMGTA_025	Henriques et al., 2018 [29]	Apis mellifera mellifera	Female	Scotland
AMMGTA_026	Henriques et al., 2018 [29]	Apis mellifera mellifera	Female	Scotland
AMMGTA_027	Henriques et al., 2018 [29]	Apis mellifera mellifera	Female	Scotland
AMMGTA_028	Henriques et al., 2018 [29]	Apis mellifera mellifera	Female	Scotland
AMMGTA_029	Henriques et al., 2018 [29]	Apis mellifera mellifera	Female	Scotland
AMMGTA_038	Henriques et al., 2018 [29]	Apis mellifera mellifera	Female	England
AMMGTA_040	Henriques et al., 2018 [29]	Apis mellifera mellifera	Female	England
AMMGTA_044	Henriques et al., 2018 [29]	Apis mellifera mellifera	Female	Scotland
AMMGTA_047	Henriques et al., 2018 [29]	Apis mellifera mellifera	Female	Scotland
AMMGTA_049	Henriques et al., 2018 [29]	Apis mellifera mellifera	Female	Scotland
AMMGTA_058	Henriques et al., 2018 [29]	Apis mellifera mellifera	Female	Scotland
AMMGTA_061	Henriques et al., 2018 [29]	Apis mellifera mellifera	Female	Scotland
AMMGTA_062	Henriques et al., 2018 [29]	Apis mellifera mellifera	Female	Scotland
AMMGTA_063	Henriques et al., 2018 [29]	Apis mellifera mellifera	Female	Scotland
AMMGTA_064	Henriques et al., 2018 [29]	Apis mellifera mellifera	Female	Scotland
AMMGTA_065	Henriques et al., 2018 [29]	Apis mellifera mellifera	Female	Scotland
AMMGTA_066	Henriques et al., 2018 [29]	Apis mellifera mellifera	Female	Scotland
AMMGTA_067	Henriques et al., 2018 [29]	Apis mellifera mellifera	Female	Scotland
AMMGTA_068	Henriques et al., 2018 [29]	Apis mellifera mellifera	Female	Scotland
AMMGTA_069	Henriques et al., 2018 [29]	Apis mellifera mellifera	Female	Scotland
AMMGTA_070	Henriques et al., 2018 [29]	Apis mellifera mellifera	Female	Scotland
AMMGTA_071	Henriques et al., 2018 [29]	Apis mellifera mellifera	Female	Scotland
AMMGTA_072	Henriques et al., 2018 [29]	Apis mellifera mellifera	Female	England
AMMGTA_073	Henriques et al., 2018 [29]	Apis mellifera mellifera	Female	England
AMMGTA_074	Henriques et al., 2018 [29]	Apis mellifera mellifera	Female	England
AMMGTA_075	Henriques et al., 2018 [29]	Apis mellifera mellifera	Female	England
AMMGTA_076	Henriques et al., 2018 [29]	Apis mellifera mellifera	Female	England
AMMGTA_077	Henriques et al., 2018 [29]	Apis mellifera mellifera	Female	England
AMMGTA_078	Henriques et al., 2018 [29]	Apis mellifera mellifera	Female	England
AMMGTA_079	Henriques et al., 2018 [29]	Apis mellifera mellifera	Female	England
AMMGTA_080	Henriques et al., 2018 [29]	Apis mellifera mellifera	Female	England
AMMGTA_081	Henriques et al., 2018 [29]	Apis mellifera mellifera	Female	Scotland
AMMGTA_082	Henriques et al., 2018 [29]	Apis mellifera mellifera	Female	Scotland
AMMGTA_083	Henriques et al., 2018 [29]	Apis mellifera mellifera	Female	Scotland
AMMGTA_084	Henriques et al., 2018 [29]	Apis mellifera mellifera	Female	Scotland
AMMGTA_085	Henriques et al., 2018 [29]	Apis mellifera mellifera	Female	Scotland
AMMGTA_086	Henriques et al., 2018 [29]	Apis mellifera mellifera	Female	Scotland
AMMGTA_087	Henriques et al., 2018 [29]	Apis mellifera mellifera	Female	Scotland
AMMGTA_088	Henriques et al., 2018 [29]	Apis mellifera mellifera	Female	Scotland
AMMGTA_089	Henriques et al., 2018 [29]	Apis mellifera mellifera	Female	Scotland
AMMGTA_090	Henriques et al., 2018 [29]	Apis mellifera mellifera	Female	Scotland
AMMGTA_091	Henriques et al., 2018 [29]	Apis mellifera mellifera	Female	Scotland
AMMGTA_092	Henriques et al., 2018 [29]	Apis mellifera mellifera	Female	Scotland
AMMGTA_093	Henriques et al., 2018 [29]	Apis mellifera mellifera	Female	England
AMMGTA_094	Henriques et al., 2018 [29]	Apis mellifera mellifera	Female	England
AMMGTA_095	Henriques et al., 2018 [29]	Apis mellifera mellifera	Female	England
AMMGTA_096	Henriques et al., 2018 [29]	Apis mellifera mellifera	Female	England
AMMGTA_097	Henriques et al., 2018 [29]	Apis mellifera mellifera	Female	England
AMMGTA_098	Henriques et al., 2018 [29]	Apis mellifera mellifera	Female	Wales
AMMGTA_099	Henriques et al., 2018 [29]	Apis mellifera mellifera	Female	Wales
AMMGTA_100	Henriques et al., 2018 [29]	Apis mellifera mellifera	Female	Wales
AMMGTA_101	Henriques et al., 2018 [29]	Apis mellifera mellifera	Female	Scotland
AMMGTA_102	Henriques et al., 2018 [29]	Apis mellifera mellifera	Female	Scotland
AMMGTA_103	Henriques et al., 2018 [29]	Apis mellifera mellifera	Female	Scotland
AMMGTA_104	Henriques et al., 2018 [29]	Apis mellifera mellifera	Female	Scotland
AMMGTA_105	Henriques et al., 2018 [29]	Apis mellifera mellifera	Female	Scotland
AMMGTA_106	Henriques et al., 2018 [29]	Apis mellifera mellifera	Female	Scotland
AMMGTA_107	Henriques et al., 2018 [29]	Apis mellifera mellifera	Female	Scotland
AMMGTA_108	Henriques et al., 2018 [29]	Apis mellifera mellifera	Female	Scotland
AMMGTA_113	Henriques et al., 2018 [29]	Apis mellifera mellifera	Female	England
AMMGTA_114	Henriques et al., 2018 [29]	Apis mellifera mellifera	Female	Scotland
AMMGTA_117	Henriques et al., 2018 [29]	Apis mellifera mellifera	Female	Scotland
AMMGTA_118	Henriques et al., 2018 [29]	Apis mellifera mellifera	Female	Scotland
AMMGTA_119	Henriques et al., 2018 [29]	Apis mellifera mellifera	Female	Scotland
AMMGTA_200	Henriques et al., 2018 [29]	Apis mellifera mellifera	Female	Scotland
B15G37	Henriques et al., 2018 [29]	Apis mellifera mellifera	Female	Ireland
B19G109	Henriques et al., 2018 [29]	Apis mellifera mellifera	Female	Ireland
B19G60	Henriques et al., 2018 [29]	Apis mellifera mellifera	Female	Ireland
B20MO121	Henriques et al., 2018 [29]	Apis mellifera mellifera	Female	Ireland
B24RN131	Henriques et al., 2018 [29]	Apis mellifera mellifera	Female	Ireland
B27OY209	Henriques et al., 2018 [29]	Apis mellifera mellifera	Female	Ireland
B28KE181	Henriques et al., 2018 [29]	Apis mellifera mellifera	Female	Ireland
B29LH232	Henriques et al., 2018 [29]	Apis mellifera mellifera	Female	Ireland
B29LH233	Henriques et al., 2018 [29]	Apis mellifera mellifera	Female	Ireland
B2Am189	Henriques et al., 2018 [29]	Apis mellifera mellifera	Female	Ireland
B2Am191	Henriques et al., 2018 [29]	Apis mellifera mellifera	Female	Ireland
B2Am193	Henriques et al., 2018 [29]	Apis mellifera mellifera	Female	Ireland
B30D207	Henriques et al., 2018 [29]	Apis mellifera mellifera	Female	Ireland
B31LM195	Henriques et al., 2018 [29]	Apis mellifera mellifera	Female	Ireland
B32OY198	Henriques et al., 2018 [29]	Apis mellifera mellifera	Female	Ireland
B35KY231	Henriques et al., 2018 [29]	Apis mellifera mellifera	Female	Ireland
B3WW211	Henriques et al., 2018 [29]	Apis mellifera mellifera	Female	Ireland
B42G222	Henriques et al., 2018 [29]	Apis mellifera mellifera	Female	Ireland
B44LS203	Henriques et al., 2018 [29]	Apis mellifera mellifera	Female	Ireland
B55Dy225	Henriques et al., 2018 [29]	Apis mellifera mellifera	Female	Ireland
B55Dy226	Henriques et al., 2018 [29]	Apis mellifera mellifera	Female	Ireland
B56SO224	Henriques et al., 2018 [29]	Apis mellifera mellifera	Female	Ireland
B63L183	Henriques et al., 2018 [29]	Apis mellifera mellifera	Female	Ireland
B68MN213	Henriques et al., 2018 [29]	Apis mellifera mellifera	Female	Ireland
B69Te216	Henriques et al., 2018 [29]	Apis mellifera mellifera	Female	Ireland
B70CN234	Henriques et al., 2018 [29]	Apis mellifera mellifera	Female	Ireland
B70CN235	Henriques et al., 2018 [29]	Apis mellifera mellifera	Female	Ireland
B7T227	Henriques et al., 2018 [29]	Apis mellifera mellifera	Female	Ireland
B7T228	Henriques et al., 2018 [29]	Apis mellifera mellifera	Female	Ireland
B7T229	Henriques et al., 2018 [29]	Apis mellifera mellifera	Female	Ireland
B7T230	Henriques et al., 2018 [29]	Apis mellifera mellifera	Female	Ireland
B8G48	Henriques et al., 2018 [29]	Apis mellifera mellifera	Female	Ireland
B9AH145	Henriques et al., 2018 [29]	Apis mellifera mellifera	Female	Ireland
F10G25	Henriques et al., 2018 [29]	Apis mellifera mellifera	Female	Ireland
F12R34	Henriques et al., 2018 [29]	Apis mellifera mellifera	Female	Ireland
F13R35	Henriques et al., 2018 [29]	Apis mellifera mellifera	Female	Ireland
F14G107	Henriques et al., 2018 [29]	Apis mellifera mellifera	Female	Ireland
F16G145	Henriques et al., 2018 [29]	Apis mellifera mellifera	Female	Ireland
F18G104	Henriques et al., 2018 [29]	Apis mellifera mellifera	Female	Ireland
F19D43	Henriques et al., 2018 [29]	Apis mellifera mellifera	Female	Ireland
F1T001	Henriques et al., 2018 [29]	Apis mellifera mellifera	Female	Ireland
F20CE153	Henriques et al., 2018 [29]	Apis mellifera mellifera	Female	Ireland
F21C44	Henriques et al., 2018 [29]	Apis mellifera mellifera	Female	Ireland
F27G125	Henriques et al., 2018 [29]	Apis mellifera mellifera	Female	Ireland
F29G165	Henriques et al., 2018 [29]	Apis mellifera mellifera	Female	Ireland
F2L3	Henriques et al., 2018 [29]	Apis mellifera mellifera	Female	Ireland
F30G222	Henriques et al., 2018 [29]	Apis mellifera mellifera	Female	Ireland
F32WX51	Henriques et al., 2018 [29]	Apis mellifera mellifera	Female	Ireland
F33KY53	Henriques et al., 2018 [29]	Apis mellifera mellifera	Female	Ireland
F37C59	Henriques et al., 2018 [29]	Apis mellifera mellifera	Female	Ireland
F3CE5	Henriques et al., 2018 [29]	Apis mellifera mellifera	Female	Ireland
F41G205	Henriques et al., 2018 [29]	Apis mellifera mellifera	Female	Ireland
F45G170	Henriques et al., 2018 [29]	Apis mellifera mellifera	Female	Ireland
F47G187	Henriques et al., 2018 [29]	Apis mellifera mellifera	Female	Ireland
F48G188	Henriques et al., 2018 [29]	Apis mellifera mellifera	Female	Ireland
F4L7	Henriques et al., 2018 [29]	Apis mellifera mellifera	Female	Ireland
F51MO96	Henriques et al., 2018 [29]	Apis mellifera mellifera	Female	Ireland
F52D115	Henriques et al., 2018 [29]	Apis mellifera mellifera	Female	Ireland
F53LH116	Henriques et al., 2018 [29]	Apis mellifera mellifera	Female	Ireland
F54MN118	Henriques et al., 2018 [29]	Apis mellifera mellifera	Female	Ireland
F56LS121	Henriques et al., 2018 [29]	Apis mellifera mellifera	Female	Ireland
F57OY123	Henriques et al., 2018 [29]	Apis mellifera mellifera	Female	Ireland
F5L13	Henriques et al., 2018 [29]	Apis mellifera mellifera	Female	Ireland
F8KE18	Henriques et al., 2018 [29]	Apis mellifera mellifera	Female	Ireland
F8KE20	Henriques et al., 2018 [29]	Apis mellifera mellifera	Female	Ireland
F9D21	Henriques et al., 2018 [29]	Apis mellifera mellifera	Female	Ireland
F9D22	Henriques et al., 2018 [29]	Apis mellifera mellifera	Female	Ireland
JH17A	Henriques et al., 2018 [29]	Apis mellifera mellifera	Female	Ireland
JH6A	Henriques et al., 2018 [29]	Apis mellifera mellifera	Female	Ireland
JLD3B	Henriques et al., 2018 [29]	Apis mellifera mellifera	Female	Ireland
JLLG4A	Henriques et al., 2018 [29]	Apis mellifera mellifera	Female	Ireland
M1	Henriques et al., 2018 [29]	Apis mellifera mellifera	Male	Switzerland
M10	Henriques et al., 2018 [29]	Apis mellifera mellifera	Male	Switzerland
M11	Henriques et al., 2018 [29]	Apis mellifera mellifera	Male	Switzerland
M12	Henriques et al., 2018 [29]	Apis mellifera mellifera	Male	Switzerland
M13	Henriques et al., 2018 [29]	Apis mellifera mellifera	Male	Switzerland
M15	Henriques et al., 2018 [29]	Apis mellifera mellifera	Male	Switzerland
M18	Henriques et al., 2018 [29]	Apis mellifera mellifera	Male	Switzerland
M2	Henriques et al., 2018 [29]	Apis mellifera mellifera	Male	Switzerland
M20	Henriques et al., 2018 [29]	Apis mellifera mellifera	Male	Switzerland
M23	Henriques et al., 2018 [29]	Apis mellifera mellifera	Male	Switzerland
M24	Henriques et al., 2018 [29]	Apis mellifera mellifera	Male	Switzerland
M25	Henriques et al., 2018 [29]	Apis mellifera mellifera	Male	Switzerland
M26	Henriques et al., 2018 [29]	Apis mellifera mellifera	Male	Switzerland
M3	Henriques et al., 2018 [29]	Apis mellifera mellifera	Male	Switzerland
M4	Henriques et al., 2018 [29]	Apis mellifera mellifera	Male	Switzerland
M5	Henriques et al., 2018 [29]	Apis mellifera mellifera	Male	Switzerland
M6	Henriques et al., 2018 [29]	Apis mellifera mellifera	Male	Switzerland
M7	Henriques et al., 2018 [29]	Apis mellifera mellifera	Male	Switzerland
M8	Henriques et al., 2018 [29]	Apis mellifera mellifera	Male	Switzerland
M9	Henriques et al., 2018 [29]	Apis mellifera mellifera	Male	Switzerland
MNH14A	Henriques et al., 2018 [29]	Apis mellifera mellifera	Female	Ireland
MNH4A	Henriques et al., 2018 [29]	Apis mellifera mellifera	Female	Ireland
MNH5A	Henriques et al., 2018 [29]	Apis mellifera mellifera	Female	Ireland
NL9A	Henriques et al., 2018 [29]	Apis mellifera mellifera	Female	Ireland
PD3A	Henriques et al., 2018 [29]	Apis mellifera mellifera	Female	Ireland
PD6B	Henriques et al., 2018 [29]	Apis mellifera mellifera	Female	Ireland
PD9B	Henriques et al., 2018 [29]	Apis mellifera mellifera	Female	Ireland
PJC2B	Henriques et al., 2018 [29]	Apis mellifera mellifera	Female	Ireland
PJC3B	Henriques et al., 2018 [29]	Apis mellifera mellifera	Female	Ireland
PJC8A	Henriques et al., 2018 [29]	Apis mellifera mellifera	Female	Ireland
S30	Henriques et al., 2018 [29]	Apis mellifera mellifera	Female	Switzerland
S31	Henriques et al., 2018 [29]	Apis mellifera mellifera	Female	Switzerland
S32	Henriques et al., 2018 [29]	Apis mellifera mellifera	Female	Switzerland
S33	Henriques et al., 2018 [29]	Apis mellifera mellifera	Female	Switzerland
S34	Henriques et al., 2018 [29]	Apis mellifera mellifera	Female	Switzerland
S35	Henriques et al., 2018 [29]	Apis mellifera mellifera	Female	Switzerland
S37	Henriques et al., 2018 [29]	Apis mellifera mellifera	Female	Switzerland
S38	Henriques et al., 2018 [29]	Apis mellifera mellifera	Female	Switzerland
S39	Henriques et al., 2018 [29]	Apis mellifera mellifera	Female	Switzerland
S40	Henriques et al., 2018 [29]	Apis mellifera mellifera	Female	Switzerland
S41	Henriques et al., 2018 [29]	Apis mellifera mellifera	Female	Switzerland
S42	Henriques et al., 2018 [29]	Apis mellifera mellifera	Female	Switzerland
SK212A	Henriques et al., 2018 [29]	Apis mellifera mellifera	Female	Ireland
SK42A	Henriques et al., 2018 [29]	Apis mellifera mellifera	Female	Ireland
W16CE13	Henriques et al., 2018 [29]	Apis mellifera mellifera	Female	Ireland
W16DL3	Henriques et al., 2018 [29]	Apis mellifera mellifera	Female	Ireland
W16LM5	Henriques et al., 2018 [29]	Apis mellifera mellifera	Female	Ireland
SAMN10784728	WGS from ENA	Apis mellifera capensis	Female	South Africa
SAMN10784729	WGS from ENA	Apis mellifera capensis	Female	South Africa
SAMN10784730	WGS from ENA	Apis mellifera capensis	Female	South Africa
SAMN10784731	WGS from ENA	Apis mellifera capensis	Female	South Africa
SAMN10784732	WGS from ENA	Apis mellifera capensis	Female	South Africa
SAMN10784733	WGS from ENA	Apis mellifera capensis	Female	South Africa
SAMN10784734	WGS from ENA	Apis mellifera capensis	Female	South Africa
SAMN10784735	WGS from ENA	Apis mellifera capensis	Female	South Africa
SAMN10784736	WGS from ENA	Apis mellifera capensis	Female	South Africa
SAMN10784737	WGS from ENA	Apis mellifera capensis	Female	South Africa
SAMN10784739	WGS from ENA	Apis mellifera capensis	Female	South Africa
SAMN10784740	WGS from ENA	Apis mellifera capensis	Female	South Africa
SAMN10784741	WGS from ENA	Apis mellifera capensis	Female	South Africa
SAMN10784742	WGS from ENA	Apis mellifera capensis	Female	South Africa
SAMN10784743	WGS from ENA	Apis mellifera capensis	Female	South Africa
SAMN10784744	WGS from ENA	Apis mellifera capensis	Female	South Africa
SAMN10784745	WGS from ENA	Apis mellifera capensis	Female	South Africa
SAMN10784746	WGS from ENA	Apis mellifera capensis	Female	South Africa
SAMN10784747	WGS from ENA	Apis mellifera capensis	Female	South Africa
SAMN10784748	WGS from ENA	Apis mellifera capensis	Female	South Africa
SAMN10784749	WGS from ENA	Apis mellifera capensis	Female	South Africa
SAMN10784751	WGS from ENA	Apis mellifera capensis	Female	South Africa
SAMN10784752	WGS from ENA	Apis mellifera capensis	Female	South Africa
SAMN10784753	WGS from ENA	Apis mellifera capensis	Female	South Africa
SAMN10784754	WGS from ENA	Apis mellifera capensis	Female	South Africa
SAMN10784755	WGS from ENA	Apis mellifera capensis	Female	South Africa
SAMN10784756	WGS from ENA	Apis mellifera capensis	Female	South Africa
SAMN10784757	WGS from ENA	Apis mellifera capensis	Female	South Africa
SAMN10784758	WGS from ENA	Apis mellifera capensis	Female	South Africa
SAMN10784759	WGS from ENA	Apis mellifera capensis	Female	South Africa
SAMN10784760	WGS from ENA	Apis mellifera capensis	Female	South Africa
SAMN10784761	WGS from ENA	Apis mellifera capensis	Female	South Africa
SAMN10784762	WGS from ENA	Apis mellifera capensis	Female	South Africa
SAMN10784763	WGS from ENA	Apis mellifera capensis	Female	South Africa
SAMN10784764	WGS from ENA	Apis mellifera capensis	Female	South Africa
SAMN10784765	WGS from ENA	Apis mellifera capensis	Female	South Africa
SAMN10784766	WGS from ENA	Apis mellifera capensis	Female	South Africa
SAMN10784767	WGS from ENA	Apis mellifera capensis	Female	South Africa
SAMN10784768	WGS from ENA	Apis mellifera capensis	Female	South Africa
SAMN10784769	WGS from ENA	Apis mellifera capensis	Female	South Africa
SAMN10784770	WGS from ENA	Apis mellifera capensis	Female	South Africa
SAMN10784771	WGS from ENA	Apis mellifera capensis	Female	South Africa
SAMN10784772	WGS from ENA	Apis mellifera capensis	Female	South Africa
SAMN10784773	WGS from ENA	Apis mellifera capensis	Female	South Africa
SAMN10784774	WGS from ENA	Apis mellifera capensis	Female	South Africa
SAMN10784775	WGS from ENA	Apis mellifera capensis	Female	South Africa
SAMN10784776	WGS from ENA	Apis mellifera capensis	Female	South Africa
SAMN10784777	WGS from ENA	Apis mellifera capensis	Female	South Africa
SAMN10784778	WGS from ENA	Apis mellifera capensis	Female	South Africa
SAMN10784779	WGS from ENA	Apis mellifera capensis	Female	South Africa
SAMN10784780	WGS from ENA	Apis mellifera capensis	Female	South Africa
SAMN10784781	WGS from ENA	Apis mellifera capensis	Female	South Africa
SAMN10784782	WGS from ENA	Apis mellifera capensis	Female	South Africa
SAMN10784783	WGS from ENA	Apis mellifera capensis	Female	South Africa
SAMN10784784	WGS from ENA	Apis mellifera capensis	Female	South Africa
SAMN10784785	WGS from ENA	Apis mellifera capensis	Female	South Africa
SAMN10784786	WGS from ENA	Apis mellifera capensis	Female	South Africa
SAMN10784787	WGS from ENA	Apis mellifera capensis	Female	South Africa
SAMN10784788	WGS from ENA	Apis mellifera capensis	Female	South Africa
SAMN10784789	WGS from ENA	Apis mellifera capensis	Female	South Africa
SAMN10784790	WGS from ENA	Apis mellifera capensis	Female	South Africa
SAMN10784791	WGS from ENA	Apis mellifera capensis	Female	South Africa
SAMN10784792	WGS from ENA	Apis mellifera capensis	Female	South Africa
SAMN10784793	WGS from ENA	Apis mellifera capensis	Female	South Africa
SAMN10784794	WGS from ENA	Apis mellifera capensis	Female	South Africa
SAMN10784795	WGS from ENA	Apis mellifera capensis	Female	South Africa
SAMN10784796	WGS from ENA	Apis mellifera capensis	Female	South Africa
SAMN10784797	WGS from ENA	Apis mellifera capensis	Female	South Africa
SAMEA4521124	WGS from ENA	Apis mellifera carnica	Female	Switzerland
SAMEA4521134	WGS from ENA	Apis mellifera carnica	Female	Switzerland
SAMN04481240	WGS from ENA	Apis mellifera carnica	Female	Germany
SAMN04481242	WGS from ENA	Apis mellifera carnica	Female	Germany
SAMN04481243	WGS from ENA	Apis mellifera carnica	Female	Germany
SAMN04481246	WGS from ENA	Apis mellifera carnica	Female	Germany
SAMN04481247	WGS from ENA	Apis mellifera carnica	Female	Germany
SAMN04481248	WGS from ENA	Apis mellifera carnica	Female	Germany
SAMN04481250	WGS from ENA	Apis mellifera carnica	Female	Germany
SAMN04481252	WGS from ENA	Apis mellifera carnica	Female	Slovenia
SAMN04481253	WGS from ENA	Apis mellifera carnica	Female	Slovenia
SAMN04481254	WGS from ENA	Apis mellifera carnica	Female	Slovenia
SAMN04481256	WGS from ENA	Apis mellifera carnica	Female	Slovenia
SAMN04481258	WGS from ENA	Apis mellifera carnica	Female	Slovenia
SAMN04481259	WGS from ENA	Apis mellifera carnica	Female	Slovenia
SAMN04481261	WGS from ENA	Apis mellifera carnica	Female	Slovenia
SAMN04481262	WGS from ENA	Apis mellifera carnica	Female	Slovenia
SAMN04481265	WGS from ENA	Apis mellifera carnica	Female	Slovenia
SAMN04481266	WGS from ENA	Apis mellifera carnica	Female	Slovenia
SAMN04481268	WGS from ENA	Apis mellifera carnica	Female	Slovenia
SAMN07956261	WGS from ENA	Apis mellifera carnica	Female	Germany
SAMN07956262	WGS from ENA	Apis mellifera carnica	Female	Germany
SAMN07956263	WGS from ENA	Apis mellifera caucasica	Female	France
SAMN07956264	WGS from ENA	Apis mellifera caucasica	Female	France
SAMN07956265	WGS from ENA	Apis mellifera caucasica	Female	France
SAMN07956266	WGS from ENA	Apis mellifera caucasica	Female	France
SAMN07956267	WGS from ENA	Apis mellifera caucasica	Female	France
SAMN07956268	WGS from ENA	Apis mellifera caucasica	Female	France
SAMN07956269	WGS from ENA	Apis mellifera caucasica	Female	France
SAMN07956270	WGS from ENA	Apis mellifera caucasica	Female	France
SAMN07956271	WGS from ENA	Apis mellifera caucasica	Female	France
SAMN07956273	WGS from ENA	Apis mellifera ligustica	Female	Italy
SAMN07956274	WGS from ENA	Apis mellifera ligustica	Female	Italy
SAMN07956275	WGS from ENA	Apis mellifera ligustica	Female	Italy
SAMN07956276	WGS from ENA	Apis mellifera ligustica	Female	Italy
SAMN07956277	WGS from ENA	Apis mellifera ligustica	Female	Italy
SAMN07956278	WGS from ENA	Apis mellifera ligustica	Female	Italy
SAMN07956279	WGS from ENA	Apis mellifera ligustica	Female	Italy
SAMN07956280	WGS from ENA	Apis mellifera ligustica	Female	Italy
SAMN07956281	WGS from ENA	Apis mellifera ligustica	Female	Italy
SAMN07956282	WGS from ENA	Apis mellifera ligustica	Female	Italy
SAMEA4521164	WGS from ENA	Apis mellifera mellifera	Male	Switzerland
SAMEA4521165	WGS from ENA	Apis mellifera mellifera	Male	Switzerland
SAMEA4521166	WGS from ENA	Apis mellifera mellifera	Male	Switzerland
SAMEA4521171	WGS from ENA	Apis mellifera mellifera	Male	Switzerland
SAMEA4521193	WGS from ENA	Apis mellifera mellifera	Male	Switzerland
SAMEA4521203	WGS from ENA	Apis mellifera mellifera	Male	Switzerland
SAMN04481273	WGS from ENA	Apis mellifera mellifera	Male	France
SAMN04481279	WGS from ENA	Apis mellifera mellifera	Male	France
SAMN04481281	WGS from ENA	Apis mellifera mellifera	Male	France
SAMN04481284	WGS from ENA	Apis mellifera mellifera	Male	France
SAMN04481285	WGS from ENA	Apis mellifera mellifera	Male	France
SAMN04481286	WGS from ENA	Apis mellifera mellifera	Male	France
SAMN04481290	WGS from ENA	Apis mellifera mellifera	Male	France
SAMN04481291	WGS from ENA	Apis mellifera mellifera	Male	France
SAMN04481292	WGS from ENA	Apis mellifera mellifera	Male	France
SAMN04481295	WGS from ENA	Apis mellifera mellifera	Male	France
SAMN04481296	WGS from ENA	Apis mellifera mellifera	Male	France
SAMN04481298	WGS from ENA	Apis mellifera mellifera	Male	France
SAMN04481299	WGS from ENA	Apis mellifera mellifera	Male	France
SAMN06017578	WGS from ENA	Apis mellifera mellifera	Male	France
SAMN07956291	WGS from ENA	Apis mellifera mellifera	Male	France
SAMN07956292	WGS from ENA	Apis mellifera mellifera	Male	France
SAMN07956303	WGS from ENA	Apis mellifera mellifera	Male	France
SAMN07956304	WGS from ENA	Apis mellifera mellifera	Male	France
SAMN12671521	WGS from ENA	Apis mellifera scutellata	Male	South Africa
SAMN12671522	WGS from ENA	Apis mellifera scutellata	Male	South Africa
SAMN12671523	WGS from ENA	Apis mellifera scutellata	Male	South Africa
SAMN12671524	WGS from ENA	Apis mellifera scutellata	Male	South Africa
SAMN12671525	WGS from ENA	Apis mellifera scutellata	Male	South Africa
SAMN12671526	WGS from ENA	Apis mellifera scutellata	Male	South Africa
SAMN12671527	WGS from ENA	Apis mellifera scutellata	Male	South Africa
SAMN12671528	WGS from ENA	Apis mellifera scutellata	Male	South Africa
SAMN12671529	WGS from ENA	Apis mellifera scutellata	Male	South Africa
SAMN12671530	WGS from ENA	Apis mellifera scutellata	Male	South Africa
SAMN12671531	WGS from ENA	Apis mellifera scutellata	Male	South Africa
SAMN12671532	WGS from ENA	Apis mellifera scutellata	Male	South Africa
SAMN12671533	WGS from ENA	Apis mellifera scutellata	Male	South Africa
SAMN12671534	WGS from ENA	Apis mellifera scutellata	Male	South Africa
SAMN12671535	WGS from ENA	Apis mellifera scutellata	Male	South Africa
SAMN12671536	WGS from ENA	Apis mellifera scutellata	Male	South Africa
SAMN12671537	WGS from ENA	Apis mellifera scutellata	Male	South Africa
SAMN12671538	WGS from ENA	Apis mellifera scutellata	Male	South Africa
SAMN12671539	WGS from ENA	Apis mellifera scutellata	Male	South Africa
SAMN12671540	WGS from ENA	Apis mellifera scutellata	Male	South Africa
SAMN12671541	WGS from ENA	Apis mellifera scutellata	Male	South Africa
SAMN12671542	WGS from ENA	Apis mellifera scutellata	Male	South Africa
SAMN12671543	WGS from ENA	Apis mellifera scutellata	Male	South Africa
SAMN12671544	WGS from ENA	Apis mellifera scutellata	Male	South Africa
SAMN12671545	WGS from ENA	Apis mellifera scutellata	Male	South Africa
SAMN12671547	WGS from ENA	Apis mellifera scutellata	Male	South Africa
SAMN12671548	WGS from ENA	Apis mellifera scutellata	Male	South Africa
SAMN12671549	WGS from ENA	Apis mellifera scutellata	Male	South Africa

## Sheet: Table S4
Chromosome	Position	Ref	Alt	Type	Samples (no.) presenting the variant	Samples (%) presenting the variant
NC_037638.1	1278969	C	T	SNP	60	98.3607
NC_037638.1	8166340	GT	-	DEL	56	91.8033
NC_037638.1	8166378	CC	AA	MNP	4	6.55738
NC_037638.1	8278808	G	A	SNP	13	21.3115
NC_037638.1	8278869	A	G	SNP	5	8.19672
NC_037639.1	721087	A	T	SNP	7	11.4754
NC_037639.1	3091673	C	A	SNP	7	11.4754
NC_037639.1	3091693	G	A	SNP	7	11.4754
NC_037639.1	5091446	GAAGTA	-	DEL	59	96.7213
NC_037639.1	5605209	A	T	SNP	32	52.459
NC_037639.1	5605234	G	A	SNP	4	6.55738
NC_037639.1	5605248	AAG	-	DEL	4	6.55738
NC_037639.1	5605258	CTA	TTAACCG	COMPLEX	4	6.55738
NC_037639.1	5605269	C	T	SNP	4	6.55738
NC_037639.1	5605277	C	T	SNP	4	6.55738
NC_037639.1	5605292	G	A	SNP	5	8.19672
NC_037639.1	5605312	G	A	SNP	51	83.6066
NC_037639.1	5605319	ATT	-	DEL	4	6.55738
NC_037639.1	5605329	G	A	SNP	51	83.6066
NC_037639.1	5671117	T	G	SNP	59	96.7213
NC_037639.1	5671118	GCAT	-	DEL	10	16.3934
NC_037639.1	5671130	T	-	DEL	8	13.1148
NC_037639.1	5671197	A	G	SNP	17	27.8689
NC_037639.1	7963084	T	C	SNP	8	13.1148
NC_037639.1	7963139	GGAAA	-	DEL	12	19.6721
NC_037639.1	9292787	A	G	SNP	11	18.0328
NC_037639.1	9966638	C	T	SNP	13	21.3115
NC_037639.1	10147586	ATAC	-	DEL	25	40.9836
NC_037639.1	14143656	GCTTCTT	TCTTCTG	MNP	16	26.2295
NC_037639.1	14143699	C	T	SNP	17	27.8689
NC_037640.1	3646644	AC	-	DEL	12	19.6721
NC_037640.1	3646676	G	A	SNP	11	18.0328
NC_037640.1	3646741	A	C	SNP	24	39.3443
NC_037640.1	10040203	AC	TCAG	COMPLEX	54	88.5246
NC_037640.1	10040303	T	-	DEL	8	13.1148
NC_037640.1	11457418	T	C	SNP	9	14.7541
NC_037640.1	11457461	-	GTCTTTAGAAAA	INS	4	6.55738
NC_037640.1	11457462	-	TC	INS	4	6.55738
NC_037640.1	11457476	G	A	SNP	6	9.83607
NC_037640.1	11457497	C	T	SNP	9	14.7541
NC_037640.1	11807169	A	G	SNP	21	34.4262
NC_037640.1	11807181	T	C	SNP	22	36.0656
NC_037640.1	11807190	G	A	SNP	56	91.8033
NC_037641.1	3378363	T	C	SNP	37	60.6557
NC_037641.1	3378383	G	A	SNP	8	13.1148
NC_037641.1	3378395	T	C	SNP	30	49.1803
NC_037641.1	3378464	-	GAA	INS	8	13.1148
NC_037641.1	4628525	-	A	INS	11	18.0328
NC_037641.1	4628602	C	T	SNP	9	14.7541
NC_037641.1	4628622	C	T	SNP	4	6.55738
NC_037641.1	4794348	A	G	SNP	10	16.3934
NC_037641.1	4794370	-	AATATTAATAATATTT	INS	4	6.55738
NC_037641.1	4794384	G	T	SNP	7	11.4754
NC_037641.1	6060631	ATTATT	-	DEL	38	62.2951
NC_037641.1	7727915	T	C	SNP	13	21.3115
NC_037641.1	7727950	GAG	AAC	MNP	5	8.19672
NC_037641.1	7727971	G	A	SNP	14	22.9508
NC_037641.1	12023549	C	T	SNP	7	11.4754
NC_037641.1	12023556	C	T	SNP	8	13.1148
NC_037642.1	3368655	CGG	AGA	MNP	7	11.4754
NC_037642.1	3368697	AGAC	-	DEL	7	11.4754
NC_037642.1	3368711	A	G	SNP	5	8.19672
NC_037642.1	3368713	AG	-	DEL	46	75.4098
NC_037642.1	3368718	G	A	SNP	24	39.3443
NC_037642.1	7212729	C	T	SNP	6	9.83607
NC_037642.1	7212776	A	G	SNP	5	8.19672
NC_037642.1	7212777	C	T	SNP	12	19.6721
NC_037642.1	7212784	T	-	DEL	11	18.0328
NC_037642.1	7212806	C	T	SNP	5	8.19672
NC_037643.1	2816677	AAGAAA	-	DEL	5	8.19672
NC_037643.1	2816679	GAAAAA	-	DEL	4	6.55738
NC_037643.1	6351836	A	G	SNP	15	24.5902
NC_037643.1	6351896	G	A	SNP	9	14.7541
NC_037643.1	6471401	T	-	DEL	5	8.19672
NC_037643.1	6805971	TA	-	DEL	6	9.83607
NC_037643.1	6805987	C	G	SNP	61	100
NC_037643.1	6806047	TATTGTG	-	DEL	61	100
NC_037643.1	6806097	A	G	SNP	61	100
NC_037643.1	9431052	-	AGGG	INS	9	14.7541
NC_037643.1	9431069	T	C	SNP	6	9.83607
NC_037643.1	10594656	TA	AG	MNP	16	26.2295
NC_037643.1	10594694	A	G	SNP	16	26.2295
NC_037643.1	13489090	T	A	SNP	60	98.3607
NC_037643.1	13489114	G	A	SNP	60	98.3607
NC_037643.1	13489124	A	-	DEL	9	14.7541
NC_037643.1	13991455	-	TTCG	INS	4	6.55738
NC_037643.1	13991466	C	G	SNP	60	98.3607
NC_037644.1	5180462	G	A	SNP	10	16.3934
NC_037644.1	5180523	G	A	SNP	10	16.3934
NC_037644.1	7158438	A	G	SNP	58	95.082
NC_037644.1	7158449	G	A	SNP	10	16.3934
NC_037645.1	4018316	T	C	SNP	7	11.4754
NC_037645.1	4018408	AC	-	DEL	60	98.3607
NC_037645.1	4018435	A	G	SNP	59	96.7213
NC_037645.1	4018450	A	G	SNP	60	98.3607
NC_037645.1	9327328	T	C	SNP	58	95.082
NC_037645.1	9327332	AGT	GGC	MNP	58	95.082
NC_037645.1	9327341	A	C	SNP	48	78.6885
NC_037645.1	9327341	A	T	SNP	20	32.7869
NC_037645.1	9327465	C	T	SNP	18	29.5082
NC_037645.1	9327476	TTTCT	ATTTTC	COMPLEX	31	50.8197
NC_037645.1	9327476	TTTCTT	ATTTTC	MNP	48	78.6885
NC_037645.1	9327480	T	-	DEL	19	31.1475
NC_037645.1	10595618	A	G	SNP	7	11.4754
NC_037645.1	10595680	C	T	SNP	10	16.3934
NC_037645.1	12660325	A	G	SNP	15	24.5902
NC_037646.1	6852569	G	A	SNP	52	85.2459
NC_037646.1	6852570	C	T	SNP	7	11.4754
NC_037646.1	6852582	C	T	SNP	7	11.4754
NC_037646.1	7566929	G	A	SNP	13	21.3115
NC_037646.1	8503602	A	G	SNP	6	9.83607
NC_037646.1	8503690	T	C	SNP	27	44.2623
NC_037647.1	2432675	A	G	SNP	55	90.1639
NC_037647.1	4557419	ACGTGTCG	-	DEL	16	26.2295
NC_037647.1	6179849	GT	-	DEL	57	93.4426
NC_037647.1	6179856	T	A	SNP	57	93.4426
NC_037647.1	6179859	T	C	SNP	57	93.4426
NC_037647.1	6508941	C	T	SNP	57	93.4426
NC_037647.1	6508950	AA	-	DEL	4	6.55738
NC_037647.1	6804113	CTA	GTC	MNP	11	18.0328
NC_037647.1	6804174	C	T	SNP	7	11.4754
NC_037647.1	11394498	G	T	SNP	7	11.4754
NC_037647.1	11394513	A	G	SNP	7	11.4754
NC_037647.1	11394523	A	G	SNP	53	86.8852
NC_037648.1	4024672	C	T	SNP	9	14.7541
NC_037648.1	4024729	C	T	SNP	9	14.7541
NC_037648.1	9517506	G	A	SNP	9	14.7541
NC_037648.1	9517515	GA	TGG	COMPLEX	10	16.3934
NC_037648.1	9517544	G	A	SNP	4	6.55738
NC_037648.1	9517600	G	A	SNP	25	40.9836
NC_037648.1	12171110	T	C	SNP	9	14.7541
NC_037649.1	1403302	G	A	SNP	60	98.3607
NC_037649.1	1403359	G	A	SNP	60	98.3607
NC_037649.1	5551822	TA	-	DEL	7	11.4754
NC_037649.1	5551862	-	TA	INS	7	11.4754
NC_037649.1	6041316	C	T	SNP	7	11.4754
NC_037650.1	2798254	A	G	SNP	11	18.0328
NC_037651.1	2290079	AT	-	DEL	12	19.6721
NC_037651.1	8197245	C	A	SNP	10	16.3934
NC_037651.1	8197277	T	A	SNP	12	19.6721
NC_037652.1	5701772	T	C	SNP	4	6.55738
NC_037652.1	6979865	G	T	SNP	10	16.3934
NC_037652.1	6979890	G	C	SNP	8	13.1148
NC_037652.1	6979991	T	C	SNP	54	88.5246
NC_037652.1	6984503	C	T	SNP	46	75.4098
NC_037652.1	6984569	T	C	SNP	14	22.9508
NC_037652.1	6984846	G	A	SNP	15	24.5902
NC_037652.1	6986027	A	T	SNP	4	6.55738
NC_037652.1	7011332	A	G	SNP	8	13.1148
NC_037652.1	7021777	A	G	SNP	23	37.7049
NC_037652.1	9413682	A	G	SNP	4	6.55738
NC_037652.1	9413770	A	G	SNP	5	8.19672

## Sheet: Table S5
Marker ID	Chrom	Position	REF	ALT	Honey_11	Honey_12	Honey_13	Honey_14	Honey_15	Honey_16	Honey_17	Honey_18	Honey_19	Honey_20	Honey_21	Honey_22	Honey_23	Honey_25	Honey_26	Honey_27	Honey_28	Honey_29	Honey_30	Honey_31	Honey_32	Honey_34	Honey_35	Honey_38	Honey_47	Honey_49	Honey_50	Honey_51	Honey_52	Honey_53	Honey_54	Honey_55	Honey_56	Honey_58	Honey_59	Honey_60	Honey_63	Honey_64	Honey_65	Honey_66	Honey_67	Honey_68	Honey_69	Honey_71	Honey_72
bee_snp_60	NC_037638.1	1279040	A	G	94.5	93.2	94.2	95.5	90.1	88.7	57.4	67.5	88.4	67.4	79.3	44.1	11.8	92.2	45	99.2	97.5	99.5	91.6	99.8	100	99.5	99	100	99	98.5	93.7	97.8	99.5	99.5	78.1	100	81.9	99	99.1	94.7	98.2	100	50	100	100	93.2	97.2	99.8	99
bee_snp_83	NC_037638.1	1673759	G	T	5.5	2.5	0	0.2	0.5	0	0.2	2.4	6.1	1.8	0	54.9	11	1.2	52	0.5	7.9	0	1	0	13.2	12	12.4	0.5	1.5	0	4	15.5	0.2	0.2	0	0	34.3	20.2	5.8	2.2	0.8	0	0	50	0	0	2	0	5.6
bee_snp_95	NC_037638.1	8166324	G	A	0	0	0	0.2	0	0	0	0	0	0	0	66.7	50.6	0	0	0	0	0	0	0.3	0.5	0.3	0	0	1.1	0	0.5	0	0	0	0	0	19.3	0	0	0	0	0	0	0	0	0	3.2	8.9	0
bee_snp_55	NC_037638.1	8278732	A	G	10.8	15	11	16	13.8	18	39.5	25	10.2	15.4	30.7	0.7	1.7	17.2	0	0	0	0	3.5	0.3	0.3	0.5	0	0	0	0	0	0	0	0	0	0.5	0.9	0.2	0	0	0	0	0	0	0	0.2	0.8	0.2	0
bee_snp_23	NC_037638.1	8875404	A	G	1.5	1.5	1	1.5	2.5	2	0.5	0	5.1	0	0.8	23.3	67.5	1.5	32.6	0.2	12.7	0.5	7.4	0.8	0	0.8	0.6	0.5	0.5	0.5	27.2	15.6	0.2	4	13.8	0.2	0	1.5	8.7	0	0.8	0	50	0	0	0	2.8	0	0
bee_snp_71	NC_037638.1	12800870	G	A	27.8	16.8	16	16.2	24.2	31.7	25.1	64.6	54.5	86.3	25.4	19.6	42.9	20.1	64.6	48.6	98.1	55.8	89.3	99.5	99.8	97.5	85.5	98.5	97.2	94.5	55.8	94.4	99.5	54.5	97.7	99.8	97.3	87.2	77.2	97.5	94.2	100	0	50	50	98.4	86	99.5	93.2
Var_res_2	NC_037638.1	24214744	A	G	84	87	92	87	84.7	89	60.2	75.7	56.9	62.3	73.8	6.3	69	83.5	28.6	49	44.7	57	45.8	20	96	92.8	55.3	23.2	46.5	75.2	51	70.5	51.4	55.2	25	20.8	95.7	75.8	43.9	62.5	87.8	50	50	50	50	14.3	80.2	77.8	84.4
bee_snp_75	NC_037639.1	721061	C	T	94	91.5	96.5	92.8	99.7	93.2	97.5	84.5	86.1	47.3	100	34.2	26.2	95.8	57.9	98.8	60.9	99.5	100	99.8	95.2	91.8	99.1	99.5	99.5	96.2	73.8	95.5	96.5	99.8	100	100	47.3	96.8	93.8	81.9	98.5	50	50	50	50	87.9	96.8	98.5	79.4
bee_snp_77	NC_037639.1	3091609	T	C	20.2	9.5	18.8	16.2	22.2	15	34.1	12.1	22.1	6.7	26.7	72.1	84.2	20.3	6.7	44.8	0	47.8	0	0.3	8.3	4.2	6.5	0	1.8	2.3	0	0	0.8	0.5	0.2	0.2	25	0.8	20.8	0	0.2	50	0	0	0	1.7	13.5	0	7.1
bee_snp_52	NC_037639.1	5091369	A	G	13	8	5.5	9	15.2	17.5	36.3	16.8	46.9	49.5	69.4	88.8	85.5	26.8	38.7	2.2	11.5	0.3	10.3	0.2	65.2	52	6.9	11.5	35	0	12	5.7	1.8	60.2	3.8	0	1	7	29	47.3	27	0	0	0	50	20.1	0.2	52.2	17.5
bee_snp_63	NC_037639.1	5605258	C	T	74.4	48.8	64	50.2	88.1	63.3	36.6	66.7	86.5	25.9	66.7	12.8	0	47.4	50	100	100	100	100	97.2	99.2	97.4	90	95.8	99.2	99.4	22.9	62.5	98.4	98.2	99.5	95.5	12.1	78.2	81.8	97.4	95.2	100	100	100	100	66.7	99	100	100
bee_snp_64	NC_037639.1	5671090	G	A	67.2	64.5	55.5	52.2	53	56.5	62.2	47.3	82.1	78.7	44.8	19.7	73.3	54	45.7	99.2	80	99.8	90.9	91	89.5	89.5	100	34.5	88.8	98.5	93.2	99.2	99.8	99	95.2	93.8	91.1	93	86.5	80.1	98.5	100	100	0	100	99.3	98.5	69.8	89.6
bee_snp_49	NC_037639.1	7963119	T	C	5	4.2	1.2	1.5	3	5.5	22	28.2	28.9	2.8	0	84.3	51	6.2	77.8	1.5	0	0.5	22.5	0.2	0	0	4.8	0.2	1.5	4.5	0.2	5.9	14.5	2.5	52.2	0.2	0	2.8	13.9	0	3.2	0	0	0	50	19.4	6.5	0.8	7.5
bee_snp_25	NC_037639.1	9292816	A	G	1	1.8	1	1.5	0.2	3.5	31.5	17	11.8	10.1	9	77.8	42.3	3.5	5.9	0.2	0	0.5	2.9	0	1.5	1.2	8.7	5.8	0	3.8	25	1.4	0.5	0.5	0.5	0	29.3	0	6.3	1.6	0.2	0	0	0	0	2.4	3.5	1	1.6
bee_snp_87	NC_037639.1	9966583	T	C	48.2	62	61.3	58.6	66.8	52.9	54.1	62.5	59.9	44.1	96.5	69.7	84.9	64.8	52.6	1.5	4.5	0.8	13.5	5.5	1.8	5.8	5.1	6	18	2.5	52.5	11.5	4.5	6	17.2	5.5	62.2	39.2	27.3	7.8	2.2	0	0	50	50	1	3	16.8	3
bee_snp_26	NC_037639.1	10147541	T	C	13.8	18.3	8.5	11.3	14	16	82.7	64.6	46.4	33.8	79.8	78.8	97	21.5	46.4	1	1.2	2.2	24.3	75.5	1.2	0.5	11.2	3	48.8	0	17	52.3	37	3.5	22.5	79.4	0.5	47.9	15.1	16	13.5	0	0	0	50	30.4	11.5	0.3	1.3
Var_res_10	NC_037639.1	14143654	C	T	0	0	0	0	0	0	0	0	0	0	0	0	0	0	0	0.2	0	0.3	0	0	0	0.6	0	0	0	0	0	0	0	0	0	0	0	0	0	0	0	0	0	0	0	0	0.2	0	0
bee_snp_86	NC_037639.1	14736950	G	A	0.2	0	0.3	0	0.2	0	0	0	0	0.4	0	34.8	52.2	0.2	12.8	0.2	0	0	0	0.5	0.5	0	0.5	0	0	0.2	0	30.1	0.3	0	0.3	0.3	1.1	0	0	0	0	0	0	0	0	0	0	0	0
bee_snp_88	NC_037639.1	15872342	C	T	2	0.3	0.5	2	0.5	1	11.7	6.8	0	13.1	0	51.9	0	0.8	17.6	0	29.2	0.8	19.7	0.8	0	0	0	0	0.5	1	0	5.1	49.5	3.6	0	0.2	0	0	0	0.3	0.3	0	50	0	0	21.3	28.8	0.8	0
Var_res_8	NC_037640.1	3646748	A	G	83.2	89.7	95.8	95	96	94.2	81.8	51.4	39.7	43.2	55.7	83.2	95.7	95.2	41.5	0.8	10.5	2	34.1	1	0.5	2.8	2.1	80.2	34.5	1.2	66	14.4	46.2	2.2	6	1.8	46.8	23.8	14.8	27.2	42	0	50	0	0	15.8	11.5	0.3	10
bee_snp_90	NC_037640.1	10040229	G	A	99.5	100	99.5	0	100	99	100	95.2	90.4	0	100	9.9	10	100	0	99.2	100	100	93.8	0	49.9	50.8	96.1	31.2	0	25.5	97.6	99.5	97.2	100	0	95.4	35.7	87	73.3	84.3	0	100	100	100	0	100	100	100	97.8
Var_res_7	NC_037640.1	11457391	A	C	0	0	0	0	0.2	0	0	0	0	0.2	0	1.4	0	0	0	0	0	0	0	0	0	0.3	0	0	0	0.2	0	0	0	0	0	0	0	0	0	0	0	0	0	0	0	0	0	0	0
Var_res_6	NC_037640.1	11807235	G	A	48	43.1	52	52.5	51.5	56.8	51	35.3	48.1	64	52.2	28.5	90.3	39.8	40.4	62.7	44.4	65.5	65	4.5	43.1	44.5	36.5	84.5	11.2	0.2	67.2	41.5	52.2	57	97.5	4	29.2	38.2	55.7	20.7	35	100	0	50	50	75.3	52.5	81.5	67.4
bee_gent_3	NC_037641.1	3378411	T	C	73.2	81.7	84.9	81.5	77.2	77.9	57.6	58.3	33.6	31	83.8	79.4	81.7	82.9	44	56	39	50.8	61.8	0	57.8	59.8	27.9	16.8	7.2	7.5	35	20.9	11.2	2.8	53.8	0.2	66.5	61.2	22	7.7	55.2	50	100	0	0	32.8	21.5	7.8	58.3
bee_gent_1	NC_037641.1	3378436	A	G	85.2	90.2	89.5	89.5	81.2	86	64.9	62.1	37.9	36.4	87.3	86.1	86.8	88	49.3	59.8	41	58.2	70.4	0	67.8	65.7	34.8	18	8.8	9.2	41.2	23.1	11.5	2	60.8	0.8	69.7	70	27	8.4	57.8	50	100	0	0	39.5	30.8	12.5	66.7
bee_snp_29	NC_037641.1	4224921	G	A	21.5	15	18.2	15.5	22.8	18	72.8	24.3	16.8	14.7	52.3	84.6	84.2	27.5	13.8	0	0	1	17.6	0.2	1	0.2	0	0.8	0.8	2.2	0.5	0	13.8	0.2	1.8	0.2	0	0	0	2.8	0	0	50	0	0	0	3	17.2	0
bee_snp_91	NC_037641.1	4628634	T	C	3.2	0.5	1.2	1.2	2.5	1.8	2	0	1.1	1.3	0	29.9	29.7	0.8	5.4	0.8	0	0	4.4	0.2	0	0.2	6.8	0.5	0.2	1.5	23.5	0	0	1.8	0.8	0	0.6	0.3	0	2.7	2	0	50	0	0	2.2	0.2	55.5	0
bee_snp_27	NC_037641.1	4794279	A	G	33.3	50	33.3	42.9	70	62.8	39.1	0	0	0	0	0	0	33.3	50	14.9	0	20	0	0.5	23.4	7.1	0	1.5	0	5.9	0	0	7.7	8.5	0.2	0	0	0	0	0	3.3	0	100	0	0	0	9	0	100
bee_snp_67	NC_037641.1	5776979	T	C	10.5	8.5	10.5	6.2	9.2	6	17.6	17.7	9.7	3.7	29.5	55.1	82.7	6.5	40	0	0	0.2	0	0	0.2	0.5	0.4	0.3	0	1.5	34.8	0	0	0.5	1	0	0.6	6	17	0	0	0	50	0	0	0	2.5	0	0
bee_snp_44	NC_037641.1	6060533	C	T	23.3	20.9	19.5	24.8	18.2	26.8	46.5	52.2	36.8	50	55.6	30	21.9	44.3	33.3	22.6	0	25.1	100	65.1	99.5	96.1	75	99.7	88.9	92.4	84.6	92.3	100	98.4	100	71.7	91.7	94	20	90	99.5	100	100	50	100	100	68.5	85.7	100
bee_snp_28	NC_037641.1	7728014	G	A	0	0.8	0	1.2	0	0	2.6	2.3	6.6	17.5	0	88.6	74.9	0.2	75	1.5	62.5	0	5	0.2	0.8	1.5	17.8	16.5	6.3	1.5	54.9	34	3.2	4.5	0	0	61.5	21.4	40	1.6	3.8	0	0	50	50	2.1	0.8	0.5	0
bee_snp_30	NC_037641.1	8205313	C	T	0.5	1.2	0.2	0.8	0	1.8	13.8	1.4	0	3.6	0	85.1	95.2	6.2	13.4	0	1.1	1	0.8	0	0	0.2	0	0	12.8	0.2	35	7.1	0	0.2	0	0	0.4	2.5	3.8	17.5	0.8	0	0	0	0	13.6	4	0.2	0
bee_snp_80	NC_037641.1	12023555	C	T	0.2	0.2	0	0	0	0	0	0	0.5	0	0	0	0	0	0.4	0.2	0	0.2	0	0	0	0	0.2	0	0.2	0	0.2	0.9	0	0.5	0	0	0	0.2	0	0	0	0	0	0	0	0.5	0	0	0
bee_snp_53	NC_037642.1	3368655	C	A	37.2	34.1	42.3	43.6	33.8	40	90.6	47.9	45	48.6	65	73.7	92.9	33.8	30.8	55.3	29.7	54.6	25	13.2	55.1	55.9	3.7	30.9	12.1	2.8	2.5	49	3.8	54.2	3	18.8	17.2	7.8	22.2	21.4	58	0	0	0	0	15.3	54.9	8.4	56.2
bee_snp_32	NC_037642.1	4721703	T	C	1.8	2.5	1.5	1.5	1.5	1.8	8.3	17.1	9.6	0	0	74	82.9	9.2	52.7	0.8	0	0	1	0.3	0.2	0.5	2.9	0.8	1	0.8	0	2	0	0.2	2.3	0	0.4	1.5	5.3	0	0.2	0	0	0	50	0	0	0	0
bee_snp_33	NC_037642.1	6860589	T	C	14.5	16	20	16.5	21.5	18.8	3.5	4.1	26	12.1	7.5	56.3	77	12	50	44.8	38.9	47	1.4	3.5	49.5	56.5	41.5	4.5	34.5	8.8	41.8	73.3	28.8	8.2	5.5	5.5	10.9	38.2	46.3	38	2.2	0	0	0	0	19	33	8.8	63.6
bee_snp_31	NC_037642.1	7212871	T	G	33.4	46.8	36.7	38.2	49	31	79.2	62.1	66.8	26.2	59.7	80.4	94.4	38.5	8.3	1.5	0	0	22.4	0.2	0.3	3	4.6	0.5	1	0	0.8	7.3	0.5	49.5	35.8	0	1.2	2.5	18.2	0	1.3	0	0	0	50	0.8	10.8	13.1	6.7
Var_res_13	NC_037643.1	2816682	A	G	2.6	3.1	2.1	2.6	3.7	3.5	5.9	0	3	1.6	28.6	0	0	5.8	0	0	0	0.5	0	70.2	0.2	1	34.9	7	20.8	1	3.9	0	2.9	5.8	0.5	68.1	0	0	16.7	0	0	0	0	0	0	4	0.3	1	10
bee_snp_13	NC_037643.1	4501310	G	A	3.2	4.2	2	2.5	7	4.5	12	23	12.8	10	20.9	69.2	79.5	10.8	82.8	0	1	1	6	0	0	0	0	1.2	0.8	1.2	1	0	0.2	0.2	2.5	0	0.5	2	0.5	0.5	1	0	50	0	0	1.2	9.2	0	1.4
bee_snp_36	NC_037643.1	6351807	T	C	62.5	84.8	81.2	81.7	78.2	83.5	52.3	25.2	9.1	13.5	68.6	36.5	85.2	79.5	39.3	0.5	4.7	0.2	40.7	0.2	0.8	1.5	1.7	0.2	17.5	0.5	4	0	0.2	39.5	20.2	0.2	0.8	3	0.7	10.2	2.5	0	0	50	0	0	2.8	0.5	10.6
bee_snp_34	NC_037643.1	6471458	A	G	12	0	8.9	13.1	7.9	20.5	0	0	14.3	25	0	75	60	36.4	0	0.2	0	0.8	0	0	0	5.2	0	0	0	0	15.4	0	0	1.8	0	0	0	12	0	0	0	0	0	50	0	12.5	3	0	0
bee_snp_74	NC_037643.1	6806028	C	T	99	99	99.5	98.2	99.2	97.2	71	92.6	90.7	89.6	88.5	38.9	52.8	99.5	96.7	99.2	100	100	96.6	99.2	99	98.5	98.6	97	97	99.8	99.8	98.7	99.5	99.5	99.2	98.8	92.6	87.5	98.6	97.6	99	50	100	100	100	98.4	99	98.8	91.2
bee_snp_92	NC_037643.1	7291673	T	C	18.5	25	19.8	22.2	34.5	28	50.4	86.1	25	32.1	62.8	79.4	94.4	18.8	54.1	1.8	0	1.3	16.9	6.2	38.2	36.2	3.8	1.2	13.2	1.8	4	6.3	11.5	2.8	49.2	4.8	1.4	1.5	35.7	16.1	1.5	0	0	0	50	5	12	14.8	12.5
bee_snp_57	NC_037643.1	9139368	C	T	28.4	16.6	16.2	18.1	18.5	31.5	47.9	58.5	36.8	66.7	42.9	90.5	97.4	30.8	0	1.5	5	0.5	12.5	0	16.3	15.8	3.2	20.5	0.7	0.2	2	0	0	0.3	1	0	55.9	1	61.1	0	0	0	0	50	50	0	4.8	0.3	6.9
bee_snp_35	NC_037643.1	9431133	C	A	8.3	16.2	19.5	11.5	12.2	18.5	23.7	19.2	18.8	33.3	56.1	82.9	81.1	14.3	12	0.2	0	0.8	18.6	0	9	9.3	0	60.1	18	0.2	34.7	38.3	12.3	0.2	2.8	0	23.3	11.2	5.2	41.6	0.2	0	50	50	0	1.6	10.5	36.4	5.2
bee_snp_46	NC_037643.1	10594693	A	G	0	0	0	0	0	0	0	0	0	0	0	0	0	0	0	0	0	0	0	0.2	0	0	0	0	0	0	0	0	0	0	0	0	0	0	0	0	0	0	0	0	0	0	0	0	0
bee_snp_7	NC_037643.1	11510524	A	G	18	12.5	22.9	16.8	31.2	10.8	27.3	61.2	30.2	16.1	68.9	69	43.9	10.8	67.2	37.2	12.5	39	41.8	0.8	0.8	1.5	24.1	7.1	7.4	0	44	20.2	0.8	43	1	1.8	3	1.8	32.6	24.4	5	0	0	0	0	24.2	31	0	3.8
bee_snp_37	NC_037643.1	13489218	A	G	90.5	97.7	99	100	99.5	97.2	99	97.9	67.7	94.6	98.8	44.5	6.7	99.5	84.4	49.4	77.3	48	84.5	98	61.2	60.9	87.1	99.5	99.5	99.7	98.2	55.8	99.5	97.2	100	99	69.7	94.5	63.8	88.6	98.8	50	100	100	50	49.5	59.1	99.5	67.7
bee_snp_38	NC_037643.1	13991515	A	G	99.5	100	100	99.7	99.5	99.2	99.1	99.5	100	100	100	36.3	8.8	99.7	95.8	100	100	99.8	97.1	99.7	98.8	99.2	94.9	99.5	99.5	99.5	96	100	99.7	100	99.2	99	76	99.5	98.9	99	99.2	100	100	100	100	99.5	97.7	99.5	100
bee_snp_81	NC_037643.1	16506998	C	T	96.8	95.5	98	97.8	100	96	61.2	75.3	79	77.2	72.1	46.5	22	96.5	97.8	98	97	99.8	94.6	99.8	99.8	99.2	97.5	94	99.7	95.8	99	96.2	69.8	98.2	99.2	99.8	98.5	93	82.6	98	97	100	100	100	50	96	99.7	99.8	100
bee_gent_4	NC_037644.1	1928437	T	C	1.2	1.5	0.8	3.8	0	2.2	10.1	8.5	1.9	3.8	19.4	71	49.1	0.2	0	0.8	0	0.5	1.5	0.2	0.8	0.2	0	41.1	21.2	0.5	0	0	0	0	0.2	0.2	0.4	0.2	0	20.6	0.2	0	0	0	0	0	2	0.2	27.9
bee_snp_39	NC_037644.1	2496773	G	A	3	2	1	1.5	1.8	3.2	24.4	49.2	8.1	4.2	0	0	0.7	5.8	8.3	0.3	0	0	0	0	0.5	0	0	0	0.2	0.5	0	17.9	0	0	0	0.5	0	0.2	0	0	0.2	0	0	0	0	0	0.2	0	0
bee_snp_59	NC_037644.1	5180496	G	A	41.9	19.2	18.8	16.5	8.3	20.5	48.9	41.5	73.8	88.2	28.8	15.9	3	9	64.4	100	95.5	99.5	88	99.7	99.8	96.5	99.6	26.3	96.8	98	61.2	100	99.5	54.9	99	99.7	98.2	90.5	94.3	97.5	96.5	100	50	100	100	96.5	98.5	99.8	93.5
bee_snp_6	NC_037644.1	5333306	G	A	47.6	41.8	38.8	49.1	49	43.5	60.5	60.8	67.1	82.8	66.3	12.7	10.5	47	66	100	100	99.8	98.5	100	99.5	99	99.6	100	98.5	99.7	99.2	100	99.2	59	99	100	99.6	100	97	97.6	99.8	100	100	100	100	100	98	98.8	95.6
bee_snp_72	NC_037644.1	7158375	G	A	48.2	52	47.2	51.1	29.8	60.1	22.3	40	71.3	49.5	9.6	14.7	25.7	66.2	38.8	99	92.6	99.5	94.7	100	64.2	53	97.3	94.7	87	96	71.4	95.5	98.5	43.4	98.5	99.5	92.5	95.7	84.2	73.5	66.2	50	50	100	50	90.7	99.2	79.2	58.3
bee_calm_1	NC_037645.1	750884	C	T	1.2	0.2	1	0	0	2	0	4.5	5.8	0	0	14.3	23.2	0	35.7	0.2	22.1	0.2	2.8	0	3.8	4	4.8	1	0	0.8	1	16.2	0	0	0	0	9.1	0.8	8	0	1	50	0	0	0	0	0.2	19.8	18.2
bee_snp_94	NC_037645.1	2212423	A	G	77.8	94.5	98	90.5	92	93	87.5	83	40.8	14.2	98.2	71	62.5	97.2	73.5	0.5	2.1	3.5	13.2	0	0.2	1	22.5	0.5	2	0	1.2	3	4.8	0.5	2	0	2.5	15	4	4	0.2	50	0	0	0	0.8	40.2	0.2	16
bee_snp_45	NC_037645.1	4018356	T	C	100	99.5	99.7	99.5	99.5	99	89.2	88.2	86.1	94	100	23.7	22.2	99.8	87	100	100	99.7	98.2	99.8	100	100	100	99.7	99.5	100	99.8	100	99.8	100	99.2	100	100	99	100	99.2	100	100	100	100	100	99.4	98.5	99.8	100
bee_snp_93	NC_037645.1	6409538	G	A	0	0	0	0	0	0	0	0	0	0	0	100	100	0	100	0	0	0.9	0	1.6	32.6	12.5	0	0.4	0	0	16.7	0	0	0	0	0	0	0	0	0	0	0	0	50	0	0	4.4	0	0
bee_snp_11	NC_037645.1	6525358	G	A	0	0	0	0	0.5	0.8	0	3.6	0	0	0	67.7	56	0	29.1	0	0	0	0	0	36.2	35.2	0	0	0	0	1.8	0	0	0.5	0	0	0.3	1	0	0	0	0	0	50	0	0	3.2	0	21.7
bee_snp_50	NC_037645.1	9327370	C	T	66.8	60.1	57.5	64.5	66	71.5	96.6	91.7	84.4	89.3	91	21.4	82.1	73.2	91.3	99.2	66.7	98.8	86.4	98.5	67	64.8	78.6	99	98.8	35	96	95.2	100	97.7	63.5	99	75.3	86.2	92.5	98.4	96.5	100	50	100	50	93.9	88.5	93.5	92.6
bee_snp_65	NC_037645.1	10090894	T	C	0	0	0	0	0	0.7	0	0	0	0	0	0	0	0	0	0	0	0	0	0	0	0	0	0	1.5	0	1.2	0	0	0	0	0	0	0.4	0	0	0	0	0	0	0	0	0.8	0.6	0
bee_snp_43	NC_037645.1	10595742	T	C	3.3	2.8	11.9	10.1	8.1	14.8	44.1	19.9	15.8	8.5	35.7	42.3	88	6.8	0	0.5	30.9	0	7	1.2	0	0.8	0	34	14.3	1	0.2	0	0	0	2.8	0.2	0	0	0	2.7	3	0	0	0	0	0.3	0	0.2	0
bee_snp_40	NC_037645.1	12056928	G	A	89.7	87.5	93.2	95	93.2	96	72.5	80.3	94.7	99.1	61.4	6.5	4.2	87.8	75.8	99.2	100	99.2	80.2	99.8	88	94.2	100	99.8	93.8	99.5	99.8	100	99.2	99.5	98.5	100	40.9	91.5	87.6	100	98.5	100	100	100	100	98.9	81.5	98	98
bee_snp_76	NC_037645.1	12660383	G	A	10.3	8.6	1	8	8.2	8.5	42.7	0	27.3	0	55.6	74.1	90.5	6.9	50	0.2	0	1.5	11.1	2	23.2	12.5	40	49	12	0	2.2	0	0	0	1.5	1.8	28.6	6.4	0	28.6	18.2	50	0	0	50	0	18.8	16.5	40
bee_snp_42	NC_037646.1	3438230	A	G	0	0	0	0	0	0	16.7	0	0	0	0	0	0	0	0	0	0	0	0	0.4	0	0	0	0	0	0	0	0	0	0	0	0.4	0	0	0	0	0	0	0	0	0	0	0.2	0	0
bee_snp_56	NC_037646.1	3726661	G	A	0	0.3	0	0	0	0	9	0.8	1.1	7.5	0	66.1	62.9	0	0	0.2	2.1	0	0	0.3	1	2.2	1	0	0.2	0	0.3	0.8	0.2	3.5	0	0	0	0	17.1	0.3	0.8	0	0	0	0	17.4	1.5	0	0
bee_snp_96	NC_037646.1	6612041	T	C	13.8	17.5	17.8	13.5	30.8	12.2	53	53	23.5	29.4	39.1	75.6	65.6	17.8	51.3	0.5	0	1	4.5	0.2	35.8	43	1.3	0.2	0.5	0	4	1.1	0.5	1.8	1	0	3.1	1.8	0	0	0	0	0	50	0	0	0.5	4	35.7
bee_snp_2	NC_037646.1	6852613	T	G	16	9.2	9.5	8.8	16.4	22.2	37.4	55.7	46.2	67.6	30.8	21.9	3.6	15	67.9	49.8	91.8	50.5	82	99.5	87.7	90.4	69.7	42.9	89	98.2	62.2	94.5	67.9	98.5	93.2	100	48.9	98.7	74.4	81.9	100	50	100	100	50	98.9	83.8	100	75
bee_snp_4	NC_037646.1	7566979	G	A	81.4	81.8	80.6	77.5	77.8	78.2	78	79.6	70.3	41.8	91	8.9	6	69.2	33.3	80.7	5	79.5	91.7	6	49.6	38.2	14.3	8.5	30.5	15.6	50	56.2	8.1	92.9	84.5	8.3	10.7	44.4	66.7	60.9	35.5	100	100	100	0	32.6	28	5.9	62.5
bee_snp_3	NC_037646.1	7942506	G	A	22	26.4	29.8	16.3	27.1	18.1	40.6	63.8	21.7	20.7	66.7	80.8	96.5	24.3	0	0.5	0	0.8	10.7	84	0	0	2	0.2	27.7	0.8	0.5	0	0	0	0.2	87.7	0	0	5.6	0	0	0	0	0	0	0.6	2.8	5.5	3
bee_snp_1	NC_037646.1	8503584	T	C	0.2	0.5	0.5	0	1.8	0.8	3	0	8.9	19	0	75.7	97.3	0.2	24.3	0	0	0	33.7	0	0.3	0.3	0	3	0.3	2	0	17	0.2	0	1.5	0	82.9	0.2	0	2.4	0.8	0	0	0	0	3.1	0	0	0
bee_snp_97	NC_037646.1	11259190	A	G	7.5	8.2	5.5	11.5	14.8	18	31.8	25.2	8.6	21.1	40.5	44.9	95.7	7	32	0.2	0	1	4.3	76.8	2.8	3	0	4	43.1	1.5	4.5	30	0	1.8	3	74.8	3.7	35	2.9	6.7	6.8	0	0	0	0	17.4	8	28.5	0
bee_snp_47	NC_037647.1	2432612	G	A	67.8	63.6	62.4	61.8	71.2	62.2	63.8	66.7	89.2	89.7	38.7	17.3	22.1	77.5	58.3	91.8	75	91.2	57	12.8	11	19.3	82.7	91	55.5	32.2	28.8	99.1	56.5	56.5	32.3	14.5	48.2	68	93.5	59.3	90.5	50	50	100	100	93.9	79.2	76.8	38.3
bee_snp_14	NC_037647.1	4557484	A	C	64	57.4	54.6	69.8	53.1	57.2	59.9	74	63	49.4	28.9	23.9	4	45.2	61.1	86.7	62	88.2	89.3	99.5	95.5	93.7	62.3	96.7	84.2	94.5	95.2	98.7	46.9	47.4	71.7	99.5	91.7	79.7	62.3	81.2	81.5	100	50	100	50	84.6	66.2	94.2	94.4
bee_snp_41	NC_037647.1	6179718	T	G	45	32.8	29	29.3	40	32.5	36.3	71.7	70.6	82.8	74.7	36.2	11.8	38.4	73.9	99.8	80	99	83.1	99	99.5	99.8	95.7	90.8	98.7	98.2	73	99.4	99.5	98.5	74.9	99.5	53.3	99.8	96.3	90.3	98.2	100	100	100	50	98.7	97.7	78.4	94.4
Var_res_3	NC_037647.1	6509050	G	A	88.4	86.8	95.5	94	86.7	93.5	64.9	29.4	56.2	50	42.9	39.3	40.4	84.8	85.7	99.8	100	99.5	83.3	99.2	99.5	99.5	97.6	53.2	100	93.5	100	97	87.7	57.2	73	99.2	97.6	70.9	100	100	63.8	100	100	100	100	97.9	98	99.1	100
bee_snp_19	NC_037647.1	6804115	A	C	23.5	20.5	11	13.3	15.6	20.7	73.7	47.8	81.1	75.3	73.7	47.9	25.8	13.6	55.2	99.7	100	100	64.7	99.5	100	100	100	69.5	99.5	33.8	99	78.9	79.8	99.5	83.2	100	100	99.8	100	99.1	100	100	100	100	100	100	100	100	100
bee_snp_18	NC_037647.1	7737846	A	G	96.6	98.5	98.8	97	95.5	88.9	85	76.6	87	100	87.2	53.4	2.1	92.5	100	99.7	100	100	98	99.7	64.4	73.4	100	99	99.5	98.5	74.7	96.3	99.5	100	100	98.5	90.4	99.5	100	100	99	100	50	100	100	89.3	99.7	95	80
bee_snp_98	NC_037647.1	10698381	G	A	0	1.6	0	0.5	0.4	0	0.4	0	0	19.6	0	45.3	26.3	0.8	42.2	0.3	0	0	0	0.5	0	0	6.5	2.8	1.8	1.5	0.4	0	0	0	0.2	0	2.7	0.5	0	5.7	0	0	50	0	0	7.4	0	1	0
bee_snp_16	NC_037647.1	11394439	A	G	5	9.2	4.2	7	4	8.2	20.7	34.5	23.4	16.8	40.5	84.1	80	9.2	36.8	0.2	0	0	10.2	0	0.5	0.5	0.4	0.2	1	1.5	1.8	1.7	0.5	0.5	1.8	0	3.3	9.2	9.3	0	0.2	0	0	0	50	42.1	1.8	0	0
bee_snp_17	NC_037647.1	11943331	T	C	25.9	63	68.4	43	38.5	57.7	66	76.9	47.4	0	66.7	75	91	55	0	1	0	0.5	0	0	0	2.6	0	0.2	0	0	0	0	0	0.7	1.2	0.2	0	3.8	0	0	2.4	0	0	0	0	0	0	0	0
bee_snp_21	NC_037648.1	326566	A	G	64.5	79.5	77.5	73.5	81.7	70	5	0	20.2	3.2	20.8	78.1	98.8	73.8	74.4	13.2	0	13	17.1	0.2	5.2	1.2	6.8	0.5	36.8	0	0.5	14.3	1.8	5.2	0.2	0.5	7.9	0.2	23.2	33	3	0	0	0	50	1.2	11.5	0.8	18.9
bee_snp_9	NC_037648.1	4024711	T	C	34.2	46.5	45	34.8	39.8	40.5	31.5	23.8	17.3	19.6	57.7	72.5	69	43	0	0	3.8	0.2	1.5	0	7.2	8.2	0	0.8	0.2	1	0.5	0	0	0	0	0	23.6	0.5	5	1.1	0.2	0	50	0	0	0	1	0.5	15
bee_snp_68	NC_037648.1	6117425	T	C	69	91.2	97.8	92	94	89	76.8	66.9	32.2	7.7	87.6	64.9	96.8	95.2	9.6	0	25.4	0.2	11.8	0	0.2	0.8	0.3	0.5	1.2	2	2	0.9	0.2	0.8	3.2	0	14.4	0.5	9.8	3.5	0.8	0	50	0	0	0	2.5	0.2	1.8
bee_calm_4	NC_037648.1	9517550	C	T	0	0.5	0.2	0	0	0	0	0	0	0	0.9	12.1	0	0.3	0	0	0	0.2	0	0	0.2	0	0	1	0.3	0	0	0	0.2	0	0	0.2	0	0	0	0	1	0	0	0	0	0	0.5	0	0
bee_snp_99	NC_037648.1	12171149	T	C	31.2	10.8	15	16	17.5	16.5	72.5	88.5	91.1	65.2	58.1	27.1	28.1	19.2	69.6	99.8	71.9	99.2	88	91.8	86.5	86	80.7	97.7	94.2	88.2	96.5	99	99.2	99.8	99.2	89.2	70.9	86	97.2	83.9	75.2	50	100	100	100	96.3	94.5	100	72.1
bee_snp_69	NC_037648.1	14790076	C	T	35	16.8	23	20	14.5	16.6	41	34.1	52.3	79.7	32.7	51.4	10.9	22.2	69.4	98.5	100	99.7	84.6	100	100	99	96.7	98.7	98.5	99.8	67.2	97.6	99	97	98.5	100	99.1	99.8	92	99.7	98.8	100	100	100	50	99.4	99.8	99.5	92
bee_snp_12	NC_037648.1	15053481	T	C	8.6	0	1.9	0	0	0	0	0	37.5	0	0	69.2	57.1	0	66.7	49.1	25	38.1	0	88.1	1	0.9	28.6	6	9.5	0	0	5.9	4.8	1.2	4.2	88.2	10	0	0	0	3.5	0	0	0	100	50	27.4	7.7	0
bee_snp_100	NC_037648.1	16038563	C	T	70.8	66.3	73.4	73	55.5	75	33.3	32.8	47.9	62.2	10.3	11.1	16.4	75.3	85.7	99.5	100	100	95.6	99.7	96.2	94.2	100	93.2	95.5	100	59.2	95.7	99.5	100	99.5	100	87.9	96	100	94.4	99	100	100	100	50	98.7	98.5	100	100
bee_snp_102	NC_037649.1	1403398	C	T	57.2	51.5	49	57.5	65.8	56.9	38.2	69	86.5	74.8	41.9	33.8	7.5	32.8	64.3	98	96.3	96.8	95.7	99.5	95.8	96	95.2	98	98.5	95.2	52.2	96.2	94.8	95	93.8	98.5	78.5	97.5	96.6	97.8	79	100	100	100	100	37	86.2	98.5	94.5
bee_snp_101	NC_037649.1	5551777	C	T	55.8	50	59.6	56.7	22.2	56.2	0	66.7	66.7	25	50	0	16.7	43.8	0	0	0	0	0	0	10.2	32.5	0	0.2	0	0	0	0	0	0.8	0.2	0	0	0	0	0	2.6	0	0	50	0	0	3	0	0
bee_calm_3	NC_037649.1	6041432	T	G	0	0	0	0	0	0	0	0	0	0	0	0	0	0	0	100	0	100	0	100	100	100	0	94.7	100	0	0	0	0	0	100	94.1	0	100	0	0	71.4	100	100	100	100	0	93.8	100	0
bee_snp_103	NC_037649.1	10095794	A	G	69.2	77.2	69.8	77	58.5	68.5	54.5	33.9	43.9	26.6	73.7	87.9	96.6	71	15.8	0.8	4.2	0.8	38.5	0	0	1	1.3	5.5	10.8	0	4.8	9.6	0.5	49	48.2	0.3	34.8	9.5	3.7	3.2	41.2	0	0	0	50	3.8	6.2	6.2	62.3
bee_snp_105	NC_037650.1	2798142	G	A	0	0	0	0	2.5	1.3	0	0	0	0	0	77.8	47.8	1	11.1	0.2	0	0.5	0	0	0	0	0	0	2.4	0.3	0	0	0	0.8	0.8	0	18.2	0.7	0	3.3	1	50	0	0	0	0	3	0	25
bee_snp_106	NC_037650.1	4501312	G	A	0.3	0.5	0	0	0	0	2	0	0.9	10.9	0	56.8	49	1.8	12.2	0	0	0.2	0	0	0	0	5.3	0	0	1	11.5	5.5	1	0.5	0	0	0	0	0	0.3	0	0	50	0	0	6.2	0	0.3	0
bee_snp_104	NC_037650.1	4843181	A	G	58.6	73.5	66.2	68.5	65	59.8	67.2	59.4	36.5	37.8	75.1	71.5	77.2	69.5	53	0	29.2	0.3	10	0	18.8	14.2	1.8	1.8	0.8	0	30.5	0.8	0.3	0	2.2	0	19.8	30.8	17.8	0	4	0	0	0	0	0.8	6.5	0.2	16.9
bee_snp_22	NC_037650.1	9856529	C	T	58.2	69	73.4	74	66.1	71.2	16.8	18.2	2.2	5	15	44.8	71.5	73.7	22.2	0	0	0	2.9	0	0.2	0	0.8	0.5	0.2	0.2	0	0	0	0.2	0.2	0	0	1.8	1	1	0	0	0	0	0	1.2	1.5	0.2	7.4
bee_snp_62	NC_037651.1	1982426	C	T	3.3	0.5	0	0.8	0	0.5	0	0	23.5	8.7	0	89.9	69.5	0	0	2	0	1	0	0	0.2	0	3.4	4.2	0.5	3.5	1	3.4	0.3	0	0	0	0	0	32.8	10	15.8	0	0	0	100	22.2	3	0	4.9
bee_snp_5	NC_037651.1	2290146	G	A	9.8	9.2	9.2	9.5	17.8	15.5	16.5	0	16.5	8.2	7.5	54.8	98.2	9.8	20	0.8	0	0	8.4	0	42.9	47.5	1.3	1.2	0.2	0	0	0	30	0	2.5	0.2	0.9	0	4.1	0	0.2	0	0	0	50	36.4	3.2	0	14.6
bee_snp_58	NC_037651.1	2413256	T	C	2.5	0.8	0.8	3	0.8	1	16.8	3.9	10	4.5	4.1	29.2	19.2	1.8	1.8	0.8	5.7	0	1.6	0	6.5	3	3	15.8	4	41	2.8	2.6	8.3	76.5	0.2	0	0.8	0.8	3.8	1.8	0.8	0	0	0	0	9.3	0.5	0	29.2
bee_snp_48	NC_037651.1	8197208	C	T	11.7	11.7	9.5	9.3	7.2	13.1	21.2	13	3.4	3.8	0	90.5	59.4	17.7	40	0	0	0	16.7	0.2	0	0.3	10	0.5	17.2	2.8	0	0	0.8	0.8	2.8	0.5	30	0	0	28.1	0.5	0	0	0	0	0	2.2	45.5	0
bee_snp_78	NC_037652.1	605079	T	G	0	0	0	100	100	100	100	0	0	0	0	0	0	0	0	100	0	90.5	0	100	100	100	0	100	100	100	0	0	0	100	87.5	100	0	0	0	0	60	100	100	100	100	100	92.3	100	0
Var_res_4	NC_037652.1	4695209	C	T	12.2	0.5	3.8	1	1.8	6.8	38.1	31.7	36.2	14.8	26.1	9.2	0.6	7.2	3.3	53.1	0.7	46.8	17.2	0.5	47.5	41.5	21	4.8	9.2	1.5	35.3	30.7	34.9	34	50.2	2.8	52.3	8.2	28.5	15.5	1.8	50	50	50	50	25.3	15.3	8.2	48.9
Var_res_5	NC_037652.1	5701853	T	C	87.1	89.7	91.7	90.9	92.9	89.7	41.1	23.9	55.2	18.8	22	64.5	85.3	91	68.9	49.1	20.6	48.7	40.9	1	15.4	20.2	18.1	5.3	45.8	0.3	60.2	24.3	14.3	43	4.3	1.8	57.7	8.1	48.3	32.6	7.4	50	0	50	100	24.5	39.3	72.1	34.1
bee_snp_84	NC_037652.1	5755655	G	A	25.8	23.2	32.2	26.8	17.8	28.8	0.2	0	10.5	0.4	2.5	79.2	33.7	17.2	20.7	1.2	0	0.2	7.5	0	2.5	3	1.3	0	0.5	0	0	0	0	0.2	26	0	91.5	1.2	8.1	0.2	0	0	0	0	50	0	0.2	0.2	3.8
bee_snp_85	NC_037652.1	6941596	G	A	77.2	78.7	76.3	74.5	73.9	79.6	60.2	80.7	77.6	95.3	64.4	48.8	36.2	77	62.5	62	98.8	61.5	94.1	99.2	99.5	97.8	88.7	99.5	98.2	99.2	73.4	94	98.2	65.4	98.5	99.5	92.3	99	72.2	99.7	99.5	100	100	100	100	72.6	82.8	98.5	100
Var_res_14	NC_037652.1	6979891	G	C	0	0	0	0	0	0	0	0	0	0	0	0	0	0	0	0	0	0	0	0	0	0	0	0	0	0	0	0	0	0	0	0	0	0	0	0	0	0	0	0	0	0	0	0	0
Var_res_15	NC_037652.1	6979992	C	T	0	0	0	0.3	0	0.8	0	0	0	0	0	0	0	0	0	0	0	0.2	0	0	0	0	0	0	0	0	0	0	0	0	0	0	0	0	0	0	0	0	0	0	0	0	0	0	0
Var_res_16	NC_037652.1	6984504	C	T	0.2	0	0	0	0	0	0.5	0	0	0	0	0	0	0	0	0	0	0	0	0.5	0	0	0	0	0	0.2	0	0	0	0.2	0.8	0	0	0	0	0	0	0	0	0	0	0	0.2	0	0
Var_res_17	NC_037652.1	6984570	G	T	0	0	0	0	0	0	0	0	0	0	0.6	0	0	0	0	0	0	0	0	0	0	0	0	0	0	0	0	0	0	0	0	0	0	0	0	0	0	0	0	0	0	0	0	0	0
Var_res_18	NC_037652.1	6984847	G	A	0	0	0	0	0	0	0	0	0	0	0.3	0	0	0.8	0	0	0	0	0	0	0	0	0.3	0.8	0	0	0	0	0	0	0.2	0	0	0	0	0	0	0	0	0	0	0	0	0	0
Var_res_19	NC_037652.1	6986028	A	T	0	0	0	0	0	0	0	0	0	0	0	0	0	0	0	0	0	0	0	0	0	0	0	0	0	0	0	0	0	0	0	0	0	0	0	0	0	0	0	0	0	0	0	0	0
Var_res_20	NC_037652.1	7011360	T	G	0	0	0	0	0	0	0	0.6	0	0	0	0.3	0.3	0	0	0	0	0	0	0	0	0	0	0	0	0	0	0	0	0	0	0	0	0	0	0	0	0	0	0	0	0	0	0.2	0
Var_res_21	NC_037652.1	7011549	T	C	0	0	0	0	0	0	0	0	0	0	0	0	0	0	0	0	0	0	0	0	0	0	0	0	0	0	0	0	0	0	0	0	0	0	0	0	0	0	0	0	0	0	0	0	0
Var_res_22	NC_037652.1	7021778	A	G	0	0.3	0.3	0	0.3	0.5	0.6	0	0	0.6	0	0.7	0.7	1	0	0	0	0	0	0.2	0.5	0.2	0	0.5	0.5	0.2	0.2	0	0.8	0	0.2	0	0	0.2	0	0.7	0	0	0	0	0	0	0	0.2	2
bee_snp_79	NC_037652.1	9413615	A	G	0	0	75	0	0	0	100	0	100	0	0	0	100	0	0	0	0	4.5	0	0	3.2	0	0	0	0	0	0	0	0	0	0	0	0	0	0	0	14.3	0	0	0	0	0	20.5	0	0
bee_snp_54	NC_037653.1	2309365	A	G	0.2	2	1	1	1	0.8	0.8	0	0	0	3.8	0	0	1	2.9	0.2	0	0.2	0	0	0.8	1.8	0	2.2	0.5	0	0.2	0	0.8	0	0.2	0	0	0.5	0	0.9	0	0	0	0	0	0	0.8	0.7	0
bee_snp_66	NC_037653.1	6485517	T	C	0	0.2	0.2	0	0	0	0	2.7	0	0	0	0	1.5	1.2	0	0	23.1	0	0	0	0	0	0	0.5	0.2	1	0.5	0	0	0.3	0.3	0	0	1	27.3	0	0.3	0	50	0	0	0	0.2	8.8	7.7
bee_snp_51	NC_037653.1	6983401	T	C	12.6	13.9	0	11.4	21.9	26.9	0	21.4	34.3	100	0	0	1.7	0	13.9	30	100	1.8	9.1	0.8	99.5	90	97	1.5	2.4	1.9	30.8	19.1	11.4	0.7	1	0	100	48.5	75	5.9	51.2	100	0	0	50	85.7	0.2	0	100
bee_snp_10	NC_037653.1	7215992	C	A	3	5.5	3.5	7	4	12.3	34	18.3	18.8	13.5	50.5	79.1	53.5	5.2	6.7	0.3	1.4	0.2	4	0.8	0	0.3	6.2	15.8	15.5	1.3	0.5	1.1	3	1.5	0.5	1	51.4	2.5	8.8	12.9	0.8	0	50	0	50	1.9	1.8	12.5	1
[truncated: 16 more columns]

## Sheet: Table S9
Marker ID Panel	Marker ID Munoz	Chrom	Position	REF	ALT	2681	2682	2683	2684	2686	2687	2688	2692	2695	2696	2698	2701	2702	2703	2704	2721	2723	2725	2726	2730	2735	2736	2738	2739	2740	2744	2745	2746	2747	2748	2756	2757	2758	2760	2768	2769	2770	2771	2772	2773	2774	2775	2776	2777
bee_snp_60	AMB-00733344	NC_037638.1	1279040	A	G	100	100	100	100	100	100	100	100	100	100	0	0	0	0	0	100	0	100	100	100	100	0	100	100	100	0	100	0	0	0	0	0	0	0	0	0	0	0	0	0	0	0	0	0
bee_snp_83	est1030	NC_037638.1	1673759	G	T	0	0	0	0	0	0	0	0	0	0	0	0	0	0	100	0	0	0	0	0	0	0	0	0	0	100	100	100	100	100	100	100	100	100	100	100	100	100	100	100	100	100	100	100
bee_snp_95	est662	NC_037638.1	8166324	G	A	0	0	0	0	0	0	0	0	0	0	0	100	100	0	100	0	0	0	0	0	0	0	0	0	0	0	100	100	100	100	100	100	100	100	100	100	100	100	100	100	100	100	100	0
bee_snp_55	AMB-00528196	NC_037638.1	8278732	A	G	0	0	0	0	0	0	0	0	0	0	0	100	50	0	100	0	0	0	0	0	0	0	0	0	0	0	100	100	100	100	100	100	100	100	100	100	100	100	0	100	100	100	100	100
bee_snp_23	ahb439	NC_037638.1	8875404	A	G	0	0	0	0	0	0	0	0	0	0	100	100	100	100	100	0	0	0	0	0	0	0	0	0	0	0	100	100	100	100	100	100	100	0	100	100	100	100	100	100	100	100	100	100
bee_snp_71	AMB-00981727	NC_037638.1	12800870	G	A	100	100	100	100	100	100	100	100	100	100	0	100	0	0	0	100	100	100	100	0	100	100	100	100	100	0	0	0	0	0	0	0	0	0	0	0	0	0	0	0	0	0	100	0
bee_snp_75	AMB-01056372	NC_037639.1	721061	C	T	100	100	100	100	100	0	0	100	100	100	100	100	100	0	0	100	100	100	100	100	100	100	100	100	100	100	100	0	100	100	0	0	100	0	0	0	0	0	0	0	0	0	0	0
bee_snp_77	AMB-01090245	NC_037639.1	3091609	T	C	0	0	0	0	0	0	0	0	0	0	100	100	100	100	100	0	0	0	0	0	0	0	0	0	0	0	0	100	100	100	100	100	100	100	100	100	100	100	100	100	0	100	100	100
bee_snp_52	AMB-00453240	NC_037639.1	5091369	A	G	0	0	0	0	0	0	0	0	0	0	0	0	0	100	100	0	0	0	0	0	0	0	0	0	0	100	0	100	100	100	100	100	100	100	100	100	100	100	100	100	100	100	100	100
bee_snp_63	AMB-00861482	NC_037639.1	5605258	C	T	100	100	100	100	100	0	100	100	100	100	100	100	100	0	0	100	100	100	100	100	100	100	100	100	100	0	100	0	0	0	0	0	0	0	0	0	0	0	0	0	100	0	0	0
bee_snp_64	AMB-00862048	NC_037639.1	5671090	G	A	100	100	100	100	100	100	100	100	100	100	0	0	0	0	0	100	100	0	100	100	100	100	100	100	100	0	0	100	0	0	100	100	0	0	0	0	0	0	0	0	0	0	0	0
bee_snp_49	AMB-00348118	NC_037639.1	7963119	T	C	0	0	0	0	0	0	0	0	0	0	100	0	0	50	100	0	0	0	0	0	0	0	0	0	0	100	100	100	100	100	100	100	100	100	100	100	100	100	100	0	100	50	100	100
bee_snp_25	ahb5519	NC_037639.1	9292816	A	G	0	0	100	0	0	0	0	0	0	0	100	100	0	100	100	0	0	0	0	0	0	0	0	0	0	0	0	100	100	100	100	100	100	100	100	100	100	100	100	100	100	100	100	100
bee_snp_87	est1736	NC_037639.1	9966583	T	C	0	0	0	0	0	0	0	0	0	0	0	0	0	100	100	0	0	0	0	0	0	0	0	0	0	100	100	100	100	100	100	100	100	100	100	100	100	100	100	100	0	100	100	100
bee_snp_26	ahb5635	NC_037639.1	10147541	T	C	100	0	0	0	0	0	100	0	0	0	100	100	100	100	100	0	0	0	0	0	0	0	0	0	0	100	100	100	100	100	100	100	100	100	100	100	100	100	100	100	0	100	100	100
bee_snp_86	est1597	NC_037639.1	14736950	G	A	0	0	0	0	0	0	0	0	0	0	0	0	0	100	100	0	0	0	0	0	0	0	0	0	0	100	0	100	0	100	100	100	100	100	100	100	100	100	100	0	100	100	100	100
bee_snp_88	est1901	NC_037639.1	15872342	C	T	0	0	0	0	0	0	0	0	0	0	0	0	0	100	100	0	0	0	0	0	0	0	0	0	0	100	100	100	100	100	100	100	100	100	100	100	100	100	100	100	100	100	100	100
bee_snp_90	est2664	NC_037640.1	10040229	G	A	100	100	100	100	100	100	100	100	100	100	100	0	0	100	0	100	100	100	100	100	100	100	100	100	100	0	0	0	0	0	0	0	0	0	0	0	0	0	0	0	0	0	100	0
bee_snp_29	ahb7107	NC_037641.1	4224921	G	A	0	0	0	0	0	0	0	0	0	0	0	0	0	0	100	0	0	0	0	0	0	0	0	0	0	100	0	100	0	100	100	100	100	0	100	100	100	100	100	100	100	100	100	100
bee_snp_91	est3431	NC_037641.1	4628634	T	C	0	0	0	0	0	0	0	0	0	0	100	100	0	100	100	0	0	0	0	0	0	0	0	0	0	100	100	100	0	100	100	100	100	0	100	100	100	0	100	100	100	100	100	100
bee_snp_27	ahb6757	NC_037641.1	4794279	A	G	100	0	0	0	0	0	0	0	0	0	100	100	0	100	100	0	0	0	0	0	0	0	0	0	0	100	100	100	0	100	100	100	100	0	100	100	100	100	100	100	100	100	0	100
bee_snp_67	AMB-00896332	NC_037641.1	5776979	T	C	0	0	0	0	0	0	0	0	0	0	100	100	100	0	100	0	0	0	0	0	0	0	0	0	0	100	100	0	100	100	100	100	100	100	100	100	100	100	100	100	100	100	100	100
bee_snp_44	AMB-00166085	NC_037641.1	6060533	C	T	100	100	100	100	100	100	100	100	100	100	100	0	0	0	0	100	100	100	100	100	0	100	100	100	100	0	100	0	0	0	0	0	100	0	0	0	0	0	0	0	0	0	0	0
bee_snp_28	ahb6818	NC_037641.1	7728014	G	A	0	100	0	100	0	0	0	0	0	0	0	0	100	0	100	0	0	0	0	0	0	0	0	0	0	100	100	100	100	100	100	100	100	100	100	100	100	100	100	100	100	0	100	100
bee_snp_30	ahb7276	NC_037641.1	8205313	C	T	0	0	0	0	0	0	0	0	0	0	0	0	50	0	100	0	0	0	0	0	0	0	0	0	0	50	100	100	0	100	100	100	100	0	100	100	100	100	100	100	0	100	50	100
bee_snp_80	AMB-01141593	NC_037641.1	12023555	C	T	0	0	0	0	0	0	0	0	0	0	0	0	0	0	100	0	0	0	0	0	0	0	0	0	0	100	100	100	100	100	100	100	100	100	100	100	100	100	100	0	0	100	0	100
bee_snp_53	AMB-00466276	NC_037642.1	3368655	C	A	0	0	0	0	100	100	0	0	0	0	0	0	0	100	100	0	0	0	0	0	0	0	0	0	0	0	100	100	100	100	100	100	100	100	100	100	100	100	100	100	100	100	100	100
bee_snp_32	ahb7415	NC_037642.1	4721703	T	C	0	0	0	0	0	0	0	0	0	0	0	0	0	0	100	0	0	0	0	0	0	0	0	0	0	0	100	100	100	0	100	100	100	100	100	0	100	100	100	100	100	100	100	100
bee_snp_33	ahb7936	NC_037642.1	6860589	T	C	0	0	100	0	100	0	0	0	0	0	0	100	0	0	100	0	0	0	0	0	0	0	0	0	0	100	100	100	100	100	100	100	100	0	100	100	100	100	100	100	100	100	100	100
bee_snp_31	ahb7299	NC_037642.1	7212871	T	G	0	0	0	0	0	0	0	0	0	0	100	100	100	100	100	0	0	0	0	0	0	100	0	0	0	100	100	100	100	100	100	100	100	100	100	100	100	100	100	100	100	100	100	100
bee_snp_13	ahb12266	NC_037643.1	4501310	G	A	0	0	0	0	0	0	0	0	0	0	100	100	100	0	100	0	0	0	0	0	0	0	0	0	0	100	100	100	0	100	100	50	100	100	100	100	100	100	100	100	0	0	50	100
bee_snp_36	ahb8411	NC_037643.1	6351807	T	C	0	0	0	0	0	0	0	0	0	0	100	100	100	100	100	0	0	0	0	0	100	0	0	0	0	0	0	100	100	100	100	100	100	100	100	100	100	100	100	100	100	100	100	100
bee_snp_34	ahb7978	NC_037643.1	6471458	A	G	0	0	0	0	0	0	0	0	0	0	0	0	100	100	100	0	0	0	0	100	0	0	0	0	0	100	100	100	100	100	100	100	100	100	100	100	100	100	100	100	100	100	0	100
bee_snp_74	AMB-01040171	NC_037643.1	6806028	C	T	50	50	0	50	50	50	50	50	50	50	100	50	0	0	0	50	100	0	50	50	50	50	50	50	0	0	0	0	0	0	0	0	0	0	0	0	0	0	0	0	0	0	100	0
bee_snp_92	est5253	NC_037643.1	7291673	T	C	0	0	0	0	0	0	0	0	0	0	100	100	100	100	100	100	100	0	0	0	100	0	0	0	0	0	0	100	100	100	100	100	100	100	100	100	100	100	100	0	100	100	100	100
bee_snp_57	AMB-00632040	NC_037643.1	9139368	C	T	0	0	0	0	0	0	0	0	0	0	0	0	0	100	100	0	0	0	0	0	0	0	0	0	0	100	100	100	100	100	100	0	100	100	100	100	100	100	100	100	100	100	100	100
bee_snp_35	ahb8015	NC_037643.1	9431133	C	A	0	0	0	0	0	0	0	0	0	0	100	100	100	100	100	0	0	0	0	0	0	0	0	0	0	0	0	100	100	100	100	0	100	100	100	100	100	100	100	100	100	100	100	100
bee_snp_46	AMB-00228327	NC_037643.1	10594693	A	G	0	0	0	0	0	0	0	0	0	0	0	100	0	100	100	0	100	0	0	0	0	0	100	0	0	100	0	100	100	100	100	0	100	100	100	100	100	100	100	100	100	100	100	100
bee_snp_7	ahb10840	NC_037643.1	11510524	A	G	0	0	0	0	0	100	0	0	0	100	0	0	0	100	100	0	0	0	0	0	0	0	0	0	0	100	0	100	100	100	100	100	100	100	100	100	100	100	100	100	100	0	100	100
bee_snp_37	ahb8451	NC_037643.1	13489218	A	G	100	100	100	100	100	100	100	100	100	100	100	100	0	0	0	100	100	100	100	100	100	100	100	100	100	0	0	0	0	0	0	0	0	0	0	0	0	0	0	100	0	100	0	0
bee_snp_38	ahb8642	NC_037643.1	13991515	A	G	100	100	100	100	100	100	100	100	100	100	100	50	100	0	100	100	100	100	100	100	100	100	100	100	100	0	0	0	0	0	0	0	0	100	0	0	0	0	0	50	0	0	0	0
bee_snp_81	AMB-01152391	NC_037643.1	16506998	C	T	100	100	100	100	100	100	0	100	100	100	0	0	0	0	0	100	100	100	0	100	100	100	100	100	100	100	0	0	0	0	0	0	0	0	0	0	0	0	0	0	0	0	0	0
bee_snp_39	ahb9130	NC_037644.1	2496773	G	A	0	0	0	0	0	0	0	0	0	100	100	0	100	100	100	0	0	0	0	0	0	0	0	0	0	100	100	100	100	100	100	100	100	100	100	100	100	100	100	100	0	100	100	100
bee_snp_59	AMB-00713787	NC_037644.1	5180496	G	A	100	100	100	100	100	100	100	100	100	100	0	0	0	0	0	100	100	100	100	100	100	100	100	100	100	100	0	0	0	0	0	100	0	0	0	0	0	0	0	0	0	0	0	0
bee_snp_6	ahb10805	NC_037644.1	5333306	G	A	100	100	100	100	100	100	100	100	100	100	100	100	100	0	0	100	100	100	100	100	100	100	100	100	100	100	0	0	0	0	0	100	0	0	0	0	0	0	0	0	0	0	0	0
bee_snp_72	AMB-00995347	NC_037644.1	7158375	G	A	100	100	100	100	100	100	100	100	100	100	0	0	0	0	0	100	100	100	100	100	100	0	0	100	100	100	0	0	0	0	0	100	0	0	0	0	0	0	0	0	0	0	0	0
bee_snp_94	est6550	NC_037645.1	2212423	A	G	0	0	0	0	0	0	0	0	0	0	100	0	100	100	100	0	0	0	0	0	0	0	0	0	0	100	100	100	100	100	100	100	100	0	100	100	100	100	100	100	0	0	100	100
bee_snp_45	AMB-00220846	NC_037645.1	4018356	T	C	100	100	100	100	100	100	100	100	100	100	100	100	100	0	0	100	100	100	100	100	100	100	100	100	100	0	100	0	0	0	0	0	0	0	0	0	0	0	0	0	0	0	0	0
bee_snp_93	est6253	NC_037645.1	6409538	G	A	0	0	0	0	0	0	0	0	0	0	0	100	0	100	100	0	0	0	0	0	0	0	0	0	0	100	100	100	100	100	100	100	100	100	100	100	100	100	100	100	100	100	100	100
bee_snp_11	ahb12014	NC_037645.1	6525358	G	A	0	0	0	0	0	0	0	0	0	0	0	100	0	100	100	0	0	0	0	0	0	0	0	0	0	100	100	100	100	100	100	100	100	100	100	100	100	100	100	100	100	100	100	100
bee_snp_50	AMB-00386695	NC_037645.1	9327370	C	T	100	100	100	100	100	100	100	100	100	100	100	100	100	0	0	100	100	100	100	100	100	100	100	100	100	0	100	0	0	100	0	0	0	0	0	0	100	0	0	0	100	0	100	0
bee_snp_65	AMB-00879167	NC_037645.1	10090894	T	C	50	50	100	50	50	50	50	50	50	50	50	50	50	0	0	50	50	50	50	50	50	50	50	50	50	0	0	0	0	0	0	0	0	0	0	0	0	0	0	0	50	0	0	0
bee_snp_43	AMB-00143758	NC_037645.1	10595742	T	C	0	0	0	0	0	0	0	0	0	0	50	50	50	100	100	0	0	50	0	0	0	0	0	0	0	100	0	50	100	100	100	100	100	100	50	100	100	100	100	100	100	0	100	50
bee_snp_40	ahb9636	NC_037645.1	12056928	G	A	100	100	100	100	100	100	100	100	100	100	100	100	100	0	0	100	100	100	100	100	100	100	100	100	100	0	0	0	0	0	0	100	100	0	0	0	0	0	0	0	0	0	0	0
bee_snp_76	AMB-01059470	NC_037645.1	12660383	G	A	0	100	0	0	0	100	0	0	0	0	100	100	100	100	100	0	0	0	0	0	0	0	0	0	0	100	100	100	100	100	100	100	100	100	100	100	100	100	100	100	100	100	0	100
bee_snp_42	AMB-00090327	NC_037646.1	3438230	A	G	0	0	0	0	0	0	0	0	0	0	100	100	100	100	100	0	100	0	0	0	0	0	100	0	100	100	100	0	100	0	100	100	100	100	100	100	100	100	100	100	100	100	100	100
bee_snp_56	AMB-00555384	NC_037646.1	3726661	G	A	0	0	0	0	0	0	0	0	0	0	50	0	0	50	100	0	0	0	0	0	0	0	0	0	0	100	100	100	100	100	100	100	100	100	100	100	100	100	100	100	100	100	100	100
bee_snp_96	est7014	NC_037646.1	6612041	T	C	0	0	0	0	0	0	0	0	0	0	100	0	100	100	100	0	0	0	0	0	0	0	0	0	0	100	100	0	100	100	100	100	100	100	100	100	100	100	100	0	100	100	100	100
bee_snp_2	ahb10298	NC_037646.1	6852613	T	G	100	100	100	100	100	100	0	100	100	100	0	100	0	0	0	100	100	100	100	100	100	100	100	100	100	0	100	100	100	0	100	0	0	0	0	0	0	0	0	0	0	0	0	0
bee_snp_4	ahb10610	NC_037646.1	7566979	G	A	100	100	100	100	0	100	100	100	100	100	0	0	0	0	0	100	100	100	100	100	100	100	100	100	100	0	0	0	0	0	0	0	0	0	0	0	0	0	0	0	0	100	0	0
bee_snp_3	ahb10407	NC_037646.1	7942506	G	A	0	0	0	0	0	0	0	0	0	0	100	100	100	100	100	0	0	0	0	0	0	100	0	100	0	100	100	100	100	100	100	100	100	100	100	100	100	100	100	100	100	100	100	100
bee_snp_1	ahb10181	NC_037646.1	8503584	T	C	0	0	0	0	0	0	0	0	0	0	0	0	0	0	100	0	0	0	0	0	0	0	0	0	0	100	0	100	100	100	100	100	100	100	100	100	100	100	100	0	0	100	100	100
bee_snp_97	est7044	NC_037646.1	11259190	A	G	0	0	0	0	0	0	0	0	0	0	100	0	100	100	100	0	0	0	0	0	0	0	0	0	0	100	100	100	100	100	100	100	100	100	100	100	100	100	100	100	100	100	100	100
bee_snp_47	AMB-00247891	NC_037647.1	2432612	G	A	0	100	100	100	0	100	100	100	100	100	0	0	0	0	0	100	100	100	100	100	100	100	100	100	100	100	100	0	0	0	0	0	100	0	0	0	0	0	0	0	0	0	0	0
bee_snp_14	ahb12331	NC_037647.1	4557484	A	C	100	100	100	100	100	100	100	100	100	100	100	100	0	0	0	100	100	100	100	100	100	100	100	100	100	0	0	0	100	0	0	0	100	0	0	0	0	0	0	0	0	0	0	0
bee_snp_41	AMB-00032042	NC_037647.1	6179718	T	G	100	100	100	100	100	100	100	100	100	100	100	100	0	0	0	100	0	100	100	100	100	100	100	100	100	0	100	100	0	0	0	0	0	0	0	0	0	0	0	0	0	0	0	0
bee_snp_19	ahb2102	NC_037647.1	6804115	A	C	100	100	100	100	100	100	100	100	100	100	100	100	0	0	0	100	100	100	100	100	100	100	100	100	100	0	0	0	0	0	0	0	0	0	0	0	0	0	0	0	100	100	0	0
bee_snp_18	ahb1931	NC_037647.1	7737846	A	G	100	100	100	100	0	100	100	100	100	100	100	100	100	0	0	100	100	100	100	100	100	100	100	100	100	0	0	0	0	0	0	0	0	0	0	0	0	0	0	0	0	0	0	0
bee_snp_98	est7526	NC_037647.1	10698381	G	A	0	0	0	0	0	0	0	0	0	0	0	100	0	0	100	0	0	0	0	0	0	100	0	0	0	0	100	100	100	100	100	100	100	0	100	100	100	100	100	100	100	100	100	100
bee_snp_16	ahb1595	NC_037647.1	11394439	A	G	0	0	0	0	0	0	100	0	0	0	0	0	100	100	100	0	0	0	0	0	100	0	0	0	0	100	100	0	100	100	100	100	100	100	100	100	100	100	100	100	100	100	100	100
bee_snp_17	ahb1644	NC_037647.1	11943331	T	C	0	0	0	0	0	0	0	0	0	0	0	0	0	0	100	0	0	0	0	0	0	0	0	0	0	100	0	100	0	100	100	100	100	100	100	100	100	100	100	100	100	100	0	100
bee_snp_21	ahb2731	NC_037648.1	326566	A	G	0	0	0	0	0	0	0	0	0	0	0	0	0	100	100	0	0	0	0	0	100	0	0	0	0	0	100	100	100	100	100	100	0	100	100	100	100	100	100	0	100	100	100	100
bee_snp_9	ahb11416	NC_037648.1	4024711	T	C	0	0	0	0	0	0	0	0	0	0	0	0	100	0	100	0	0	0	0	0	0	0	0	0	0	100	0	0	100	100	100	100	0	100	100	100	100	100	100	100	100	100	100	100
bee_snp_68	AMB-00925896	NC_037648.1	6117425	T	C	0	0	0	0	0	0	0	0	0	0	100	100	100	100	100	0	0	0	0	0	0	0	0	0	0	100	0	0	100	100	100	100	0	100	100	100	100	100	100	100	100	100	100	100
bee_snp_99	est8456	NC_037648.1	12171149	T	C	100	100	100	100	100	100	100	100	100	100	100	100	0	0	0	100	100	100	100	100	100	100	0	100	100	0	0	0	0	0	0	0	0	0	0	0	0	0	0	0	0	0	0	0
bee_snp_69	AMB-00977845	NC_037648.1	14790076	C	T	100	100	100	100	100	100	100	100	100	100	0	0	0	0	0	100	100	100	100	100	100	100	100	100	100	0	0	0	0	100	0	0	0	0	0	0	0	0	0	0	0	0	0	0
bee_snp_12	ahb12155	NC_037648.1	15053481	T	C	0	100	0	0	0	0	0	0	0	0	0	100	0	100	100	0	0	0	0	0	50	0	0	0	0	100	100	100	100	0	100	100	100	100	100	100	100	100	100	100	100	100	100	100
bee_snp_100	est8764	NC_037648.1	16038563	C	T	100	100	100	100	100	100	100	100	100	100	0	0	0	0	0	100	100	100	100	100	100	100	100	100	100	0	0	0	0	0	0	0	0	0	0	0	0	0	0	0	0	0	0	0
bee_snp_102	est9223	NC_037649.1	1403398	C	T	100	100	100	100	0	100	100	100	100	100	100	100	100	0	0	100	100	100	100	100	100	100	100	100	100	100	0	0	0	0	0	0	0	0	0	0	0	0	0	0	100	0	0	0
bee_snp_101	est9038	NC_037649.1	5551777	C	T	0	0	0	0	0	0	0	0	0	0	0	0	0	0	100	0	0	0	0	0	0	0	0	0	0	100	100	0	100	100	100	100	100	100	100	100	100	100	100	100	0	100	100	100
bee_snp_103	est9257	NC_037649.1	10095794	A	G	0	0	100	0	0	0	0	0	0	0	100	100	100	100	100	0	0	0	0	0	0	0	0	0	0	100	100	100	100	100	100	100	100	0	100	100	100	100	100	100	100	100	100	100
bee_snp_105	est9803	NC_037650.1	2798142	G	A	0	0	0	0	0	0	0	0	0	0	0	0	100	100	100	0	0	0	0	0	0	0	0	0	0	100	100	100	100	100	100	100	100	100	100	100	100	100	100	100	100	100	100	100
bee_snp_106	est9901	NC_037650.1	4501312	G	A	0	0	0	0	0	0	0	0	0	100	0	0	0	100	100	0	0	0	0	0	0	0	0	0	0	100	0	100	100	100	100	100	100	100	100	100	100	100	100	100	100	100	100	100
bee_snp_104	est9729	NC_037650.1	4843181	A	G	0	0	0	100	0	0	0	0	0	0	100	100	100	100	100	0	0	0	0	0	0	0	0	0	0	100	0	100	100	100	100	100	100	0	100	100	100	100	100	100	100	100	100	100
bee_snp_22	ahb3753	NC_037650.1	9856529	C	T	0	0	0	0	0	0	0	0	0	0	0	0	0	100	100	0	0	0	0	0	0	0	0	0	0	100	100	0	100	100	100	100	100	0	100	100	0	100	100	100	100	100	100	100
bee_snp_62	AMB-00831952	NC_037651.1	1982426	C	T	0	0	0	0	0	0	0	0	0	0	100	0	100	100	100	0	0	0	0	0	0	100	0	0	0	100	100	0	100	100	100	100	100	0	100	100	100	100	100	100	100	100	100	100
bee_snp_5	ahb10720	NC_037651.1	2290146	G	A	0	0	0	0	0	0	0	0	0	0	0	0	0	100	100	0	0	0	100	0	0	0	0	0	0	100	100	100	100	100	100	100	100	0	100	100	100	100	100	100	100	100	100	100
bee_snp_58	AMB-00713138	NC_037651.1	2413256	T	C	0	0	0	0	0	0	0	100	0	0	100	0	100	100	100	0	0	0	0	0	0	0	0	0	0	100	0	0	0	100	0	100	100	100	0	100	0	100	100	0	0	0	100	0
bee_snp_48	AMB-00300500	NC_037651.1	8197208	C	T	0	0	0	0	0	0	0	0	0	0	0	0	0	100	100	0	0	0	0	0	0	0	0	0	0	0	0	100	100	100	100	0	100	0	100	100	100	100	100	100	100	100	100	100
bee_snp_78	AMB-01112431	NC_037652.1	605079	T	G	100	100	100	100	100	100	100	100	100	100	100	100	100	0	0	100	100	100	100	100	100	100	100	100	100	0	100	0	0	0	0	0	100	100	0	0	0	0	0	0	0	0	0	0
bee_snp_84	est11097	NC_037652.1	5755655	G	A	0	0	0	0	0	0	0	0	0	0	0	100	0	0	100	0	0	0	0	0	0	0	0	0	0	100	0	0	100	0	100	100	100	100	100	100	100	100	100	100	100	100	0	100
bee_snp_85	est11186	NC_037652.1	6941596	G	A	100	100	100	100	100	100	100	100	100	100	0	0	100	0	0	100	100	0	100	100	100	100	100	100	100	0	100	0	100	100	0	100	100	0	0	0	0	0	0	100	100	0	0	0
bee_snp_79	AMB-01113590	NC_037652.1	9413615	A	G	0	0	0	0	0	0	0	0	0	0	0	0	0	0	100	0	0	0	0	0	0	0	0	0	0	100	100	100	100	100	100	0	0	100	100	100	100	100	100	100	0	100	100	100
bee_snp_54	AMB-00524451	NC_037653.1	2309365	A	G	100	0	0	0	0	0	0	0	0	0	0	0	100	0	100	0	100	100	0	100	0	100	100	0	0	0	100	100	100	100	100	100	100	0	100	100	100	100	100	100	0	100	100	100
bee_snp_66	AMB-00889927	NC_037653.1	6485517	T	C	0	0	0	100	0	0	0	0	0	0	100	100	100	100	50	0	0	0	0	0	0	0	0	100	0	0	100	100	100	100	0	0	0	50	100	100	50	100	100	100	100	100	100	100
bee_snp_51	AMB-00398036	NC_037653.1	6983401	T	C	100	100	100	100	100	100	100	100	100	100	100	100	100	100	0	100	100	100	100	100	100	100	100	100	100	0	0	100	0	0	0	0	100	0	0	0	0	0	0	0	0	0	0	0
bee_snp_10	ahb11961	NC_037653.1	7215992	C	A	100	0	0	100	0	0	0	0	0	0	0	0	0	0	100	0	0	0	0	0	0	0	0	0	0	0	0	0	100	100	100	100	100	100	100	100	100	100	0	100	100	100	100	100
[truncated: 628 more columns]
